# Supplementary material for: A workflow for sizing oligomeric biomolecules based on cryo single molecule localization microscopy
Source: PLoS One. 2021 Jan 20;16(1):e0245693. doi: 10.1371/journal.pone.0245693 (PMC7817001; doi:10.1371/journal.pone.0245693)
Supplement: S2 File — (ZIP) [file pone.0245693.s002.zip]

Archive with 14 entries (14 files):
- estimateOligomerSize/cluster_1d.m
- estimateOligomerSize/cluster_intensity.m
- estimateOligomerSize/cluster_spatial.m
- estimateOligomerSize/estimateOligomerSidelength.m
- estimateOligomerSize/getColumnIndices.m
- estimateOligomerSize/LM.m
- run_analysis.m
- run_simulation.m
- simulationCryoSMLM/blinkDist_logNormal_meanlog5_stdlog2.mat
- simulationCryoSMLM/simulateOligomers_cryoSMLM.m
- testdata/simulatedOligomers_1000particles_1e4photons.csv
- testdata/simulatedOligomers_1000particles_1e4photons.mat
- testdata/simulatedOligomers_1000particles_1e5photons.csv
- testdata/simulatedOligomers_1000particles_1e5photons.mat
