# Supplementary material for: A workflow for sizing oligomeric biomolecules based on cryo single molecule localization microscopy
Source: PLoS One. 2021 Jan 20;16(1):e0245693. doi: 10.1371/journal.pone.0245693 (PMC7817001; doi:10.1371/journal.pone.0245693)
Supplement: S2 File — (ZIP) [file pone.0245693.s002.zip › estimateOligomerSize/cluster_intensity.m]

function [clustera,ncla] = cluster_intensity(locs_brightness,D)
% Cluster localizations based on brightness
[clustera,ncla]=cluster_spatial(locs_brightness,D);
end
