# Supplementary material for: A workflow for sizing oligomeric biomolecules based on cryo single molecule localization microscopy
Source: PLoS One. 2021 Jan 20;16(1):e0245693. doi: 10.1371/journal.pone.0245693 (PMC7817001; doi:10.1371/journal.pone.0245693)
Supplement: S2 File — (ZIP) [file pone.0245693.s002.zip › testdata/simulatedOligomers_1000particles_1e4photons.csv]

x	y	brightness1	brightness2	locPrec	oligomerID
4707.1	3614.4	185.37	8085.6	1.7877	213
4708.7	3612.9	165.49	7926.7	1.8074	213
4709.1	3614.1	139.47	8112.8	1.7897	213
4704.6	3616.3	186.95	8379	1.7567	213
7426.2	359.78	1509.3	8549.4	1.6211	928
7426.3	362.5	1612.8	8617.5	1.6074	928
7427.5	363.02	1529.1	8552	1.6193	928
7427.4	358.8	1486.1	8390.3	1.636	928
7423.9	363.62	1579.5	8454.1	1.6231	928
7425.6	358.14	1558.2	8399.8	1.6293	928
7428.5	358.95	1498.9	8304.6	1.6421	928
7430.4	359.02	1497.8	8676.8	1.6118	928
7426.6	360.1	1572.2	8580.8	1.6135	928
7426.7	358.91	1550.1	8377.2	1.6318	928
7422.5	360.94	1543	8445.1	1.6268	928
7427.7	362.81	1429.1	8786.9	1.6086	928
7429.2	360.02	1475.6	8568.8	1.6222	928
7425.7	362.83	1469.4	8334.7	1.642	928
2728.8	7624	1981.9	2343.5	2.4721	859
2726.8	7626.3	1903	2475.2	2.4571	859
2725.5	7624.6	1971.3	2325.9	2.4802	859
2731.5	7625.3	1929.5	2474.1	2.45	859
2724.7	7625.9	1961.1	2418.5	2.4567	859
2729.9	7622.9	2055.1	2451.8	2.4218	859
2725	7624.5	2040.8	2435.8	2.43	859
2725	7624.7	1908	2366.2	2.4868	859
2727.1	7624.3	1963.9	2272.4	2.498	859
1835.7	9279.1	7729.1	2231.4	1.6291	149
1839.3	9280.1	7538.7	2259.1	1.6425	149
1837.8	9276.2	7733.6	2279.9	1.6247	149
1837.4	9279	7497.3	2241.5	1.6475	149
9052.8	256.64	4004.4	4162.2	1.7991	285
9050.7	255.35	4166	4085.8	1.7898	285
9048.3	257.33	4009.8	4178.3	1.7967	285
9047.7	258.8	4175.2	4176.1	1.7791	285
9048.2	256.18	3911.3	4004.8	1.8273	285
9050.9	257.33	3971.4	4252.1	1.7929	285
9049.8	256	4057.7	4224	1.7866	285
9049.6	257.72	4221.2	4069.2	1.7856	285
8621.5	1758.6	4200.3	2953.2	1.9223	579
8623.9	1758.5	4071.2	2927.1	1.9435	579
8623.1	1761.3	4148.3	2941.3	1.9309	579
8621.4	1755.9	3985.4	2972.8	1.9491	579
8623.6	1759.4	3939.2	2921.4	1.9629	579
8626.2	1756	4091.9	3025.2	1.9272	579
4669.9	9110.1	308.62	5941	2.0566	697
4664.4	9108	304.7	5833.7	2.0751	697
8175.3	3658.1	7667	408.55	1.8092	199
8174.6	3659.3	7719.9	421.61	1.8019	199
8173	3656.1	7558.5	407.66	1.8216	199
8175.5	3659	7693.9	445.25	1.8021	199
8175.8	3658.8	7844.6	452.87	1.7849	199
8002	7719.6	9004	1065.9	1.6202	130
7999.2	7722.1	8746.8	1141.7	1.635	130
2726.9	7620.4	1891.7	7357.3	1.6906	859
2728.7	7619	2001	7331.8	1.6829	859
2726	7618.3	2082.9	7055.4	1.7008	859
2729.9	7618.7	1970.2	7154.1	1.7021	859
2728.2	7619.9	1878	7253.5	1.7014	859
2725.4	7619.1	2057.8	7111	1.6979	859
2725.9	7619.1	1924.7	7266.8	1.6958	859
2723.2	7619.4	1942	7302.9	1.6909	859
2730	7617.4	1970.7	7286.8	1.6898	859
968.88	7566.6	494.75	9510.6	1.6254	306
970.67	7564.6	494.08	9356.2	1.6381	306
971.62	7569.7	513.96	9502.8	1.6245	306
970.42	7568.7	573.3	9429.6	1.6256	306
972.24	7571.1	553.68	9195.5	1.6466	306
969.76	7567.6	517.98	9497.1	1.6246	306
971.66	7570.2	546.14	9510.6	1.6212	306
969.76	7565.5	522.46	9166.6	1.6517	306
967.7	7569.8	498.9	9420.9	1.6324	306
968.7	7565.7	589.88	9701.9	1.6026	306
971.29	7569.2	558.52	9430.5	1.6267	306
969.22	7564.8	538.75	9316.8	1.6377	306
968.89	7568.2	503.75	9554.2	1.6211	306
971.44	7567.6	544.01	9096.9	1.6558	306
967.95	7566.5	482.62	9286.5	1.6449	306
967.5	7568.7	570.16	9604.9	1.6118	306
969.81	7568.6	559.9	9267.5	1.64	306
970.61	7566.8	517.29	9237.9	1.6461	306
968.54	7568.8	491.7	9331.9	1.6404	306
966.13	7567.4	514.82	9485.1	1.6258	306
968.86	7569.7	554.88	9276.7	1.6397	306
970.51	7566.4	586.37	9465.8	1.6216	306
3957.5	5614.8	4725.2	0.64306	2.365	258
3952.9	5607.8	4703.5	5.1179	2.3694	258
3957.2	5611.2	4511.5	0.66581	2.4204	258
3955.8	5611.1	4710.4	1.0832	2.3686	258
3956.8	5610.1	4669	3.2603	2.3786	258
3958.5	5609.3	4696.9	4.3197	2.3712	258
3957.1	5609.5	4778.7	1.8931	2.3515	258
5164.5	8107.7	1429.8	7153.4	1.7549	954
5163.8	8106	1605.1	7351.4	1.7179	954
5168.6	8106.4	1606.9	7360.8	1.7169	954
5163.3	8105.4	1592.3	7013.7	1.7526	954
5163.7	8105.6	1551.7	7255.6	1.7324	954
5164.5	8104.9	1554.2	7355.7	1.7224	954
5164.8	8104	1485.6	7303.4	1.7342	954
5165.4	8104.2	1504	7350.7	1.7278	954
5167.9	8109	1545.8	7348.5	1.7239	954
8741	910.01	4850	1021.6	2.1218	664
8743.6	908.44	4719.3	932.9	2.1625	664
8737.3	903.03	4805.3	890.64	2.1542	664
8742.3	906.79	4808.9	984.81	2.136	664
8741	905.51	4843.8	944.76	2.1369	664
8741	910.22	4805.5	832.34	2.1653	664
7962.7	1385.8	6661	909.42	1.8686	264
7962.7	1384.7	6577.4	1098.4	1.8557	264
7962.5	1383.4	6474.8	1103.8	1.8676	264
7965.1	1387.7	6709.3	1024.5	1.8488	264
8496.7	872.39	5936.4	2515.9	1.7684	23
8496.5	870.4	5985.2	2527.2	1.7622	23
8493.8	871.25	6127.3	2725.3	1.728	23
8495.7	874.79	5873.4	2593.6	1.7669	23
8491.5	874.89	6078.2	2475.9	1.7579	23
8493.3	875.99	6005.5	2602.4	1.7524	23
8493.8	874.31	5878.4	2532.8	1.7727	23
8493	872.18	5859.3	2574.5	1.7704	23
5615.8	6570	6654.8	3340.4	1.6262	362
5615	6572.3	6498.2	3230.5	1.6483	362
5614.4	6574.7	6658.1	3171.2	1.6399	362
5615.6	6573.3	6668.7	3135.2	1.642	362
5616.4	6574	6375.3	3262.4	1.6561	362
8707.9	8315.4	1455	7179	1.7497	915
8709.9	8314.8	1444.7	7109.7	1.7578	915
8708.6	8314.8	1397.4	7161.6	1.7574	915
8713.4	8315.2	1461.9	7325.8	1.7344	915
8710.3	8316.2	1522.6	7180.7	1.7427	915
4953	5043.4	7035.6	1655.3	1.744	596
4948.2	5039.6	7089.1	1796.7	1.7248	596
4947.5	5043	6785.6	1755.6	1.7592	596
5988.5	8197.7	7677.7	2.2931	1.8552	403
5990.5	8195.1	7630.8	4.0099	1.8607	403
5984.2	8194.8	7625.7	7.9312	1.8608	403
5985.7	8198.2	7668.2	1.9191	1.8564	403
5989.4	8195.8	7767.4	4.5568	1.8442	403
5990.6	8195.2	7773.4	3.2464	1.8437	403
6620.9	2995.1	562.35	3093.1	2.6891	495
6620.4	2996.7	555.69	3188.8	2.6569	495
6617.5	2999.4	564.48	3137.9	2.672	495
2784.6	3868	675.63	4379.2	2.2868	7
2781.6	3869.9	733.18	4415	2.2659	7
2786.5	3871	667	4425.1	2.2784	7
2785.9	3870.5	648.29	4443.4	2.2785	7
2782	3865.1	688.12	4464.2	2.265	7
2790.4	3871.4	672.46	4552.2	2.2493	7
2786.4	3867.9	699.79	4438	2.2682	7
2785.1	3869.8	677.19	4504.5	2.2586	7
5468.1	2817.3	2739.8	136.85	3.0313	181
5459.7	2820.5	2536.6	151.21	3.136	181
5465	2817.7	2736.3	157.36	3.0224	181
5463.4	2816.6	2596.3	139.64	3.1083	181
5464.7	2812.9	2549.7	155.63	3.1258	181
5467.1	2810.3	2541.2	174.17	3.1201	181
5465.4	2814.5	2573.2	155.87	3.1122	181
5468.6	2816.1	2538.2	123.48	3.1514	181
6355.7	4521.3	5293.9	1937.3	1.9119	483
6354.9	4522	5307.3	2010.2	1.9006	483
6355.6	4521.6	5274.2	2009.8	1.905	483
6353.9	4522.2	5401.6	2037.3	1.885	483
6354.1	4523.9	5540.8	1994.3	1.873	483
6353.9	4520.3	5313.1	1942.2	1.9088	483
6353.3	4519	5352.6	2121.9	1.8805	483
6352	4521.4	5489.6	2044.8	1.8731	483
4738.7	5280.4	2802.7	64.963	3.0361	80
4736.3	5283.5	2634	39.283	3.1445	80
4736	5277.3	2614.4	46.226	3.152	80
4737	5281	2704.6	44.708	3.1007	80
4733.7	5272.7	2643.2	54.74	3.1301	80
4733.3	5275.1	2641.2	67.428	3.1239	80
4737.3	5270.7	2725	58.944	3.0814	80
4742.6	5282.1	2718.5	46.754	3.0918	80
5891.9	6310.5	6784.8	827.44	1.8635	377
5891.8	6311	6848.6	857.32	1.8521	377
5890.5	6309.3	7015.1	885.67	1.8291	377
5890.2	6310.9	6968.6	761.64	1.8492	377
5889.9	6311.8	7209.7	807.6	1.8158	377
5893	6309.4	7031	810.97	1.836	377
5890.6	6311.4	7103.2	754.93	1.8341	377
2317.9	7156.9	1838.4	7371.1	1.6942	254
2319.2	7158.4	2049.6	7179	1.6924	254
2318	7159.8	1970.2	7305.2	1.6881	254
2317.6	7156.4	1832.2	7550.4	1.6785	254
2320.7	7162.1	1924.7	7391	1.6845	254
2319	7158.8	1797	7470	1.6889	254
2321.5	7159.4	1919.5	7436.2	1.6809	254
2320.7	7158.4	1855	7263.8	1.7026	254
2319.2	7156.8	1895.5	7320.9	1.6935	254
2318.3	7159.4	1873.2	7344.2	1.6934	254
2319.7	7158.7	1939.5	7310.7	1.6904	254
2317.4	7159.1	1897.8	7726.9	1.6572	254
2967.4	5448	4351.2	1645.9	2.0994	237
2970	5447.5	4418.4	1569.2	2.1011	237
2967.1	5443.5	4447.1	1662.4	2.08	237
2969.3	5446.5	4436.9	1646	2.0846	237
2972.6	5449.9	4242.8	1738.9	2.1021	237
6257.6	3485.2	2120.2	4774	1.9581	188
6263	3485.7	2179.8	4486.5	1.9913	188
6262.5	3484.8	2110.8	4782.2	1.9583	188
6258.8	3487.7	2197.8	4808.2	1.9424	188
4509.6	6629.4	6381.7	797.28	1.9189	180
4509.4	6628.5	6185.6	811.04	1.9437	180
4507.9	6630.9	6392.3	796.36	1.9176	180
4503.6	6629.2	6168	819.97	1.9449	180
4508.1	6625.3	6330.2	808.58	1.9243	180
4507.1	6627.4	6439	781.75	1.9133	180
4505.5	6625.1	6392.8	769.57	1.9211	180
4507	6625.8	6174.2	765.13	1.9517	180
4507	6628.3	6389.3	817.92	1.9151	180
4504.3	6625.6	6368	768.33	1.9246	180
4508.7	6624.8	6186.4	814.23	1.9431	180
4505.8	6628	6256.2	869.82	1.926	180
4504.9	6625.8	6317.4	898.25	1.914	180
4509.4	6629.6	6403.6	761.34	1.9207	180
4508.3	6628.3	6119.6	818.03	1.952	180
4505.7	6629.3	6255.3	822.94	1.9325	180
4508.5	6627.2	6223.5	812.17	1.9383	180
4507.3	6627.3	6392.7	761.88	1.9221	180
4291.1	1550	8063	488.53	1.7581	930
4291.6	1549.8	8005.2	446.62	1.7685	930
4289.9	1551	8090.4	479.72	1.7562	930
5798.7	1011.8	7727.7	442.4	1.7987	138
5797.2	1011.1	7664.2	429.74	1.8072	138
5797.3	1010.7	7768	411.5	1.7977	138
8032	7628.4	2490.7	7453.5	1.6304	324
8036.8	7630.3	2448.6	7302.9	1.6464	324
8035.4	7627.2	2460.4	7488.5	1.63	324
1255.1	3927.5	9284.5	3.1347	1.687	869
1256.2	3928.4	9153.8	5.8387	1.6988	869
1256.7	3928.5	8989.3	2.5987	1.7146	869
1254.9	3928.2	9140.7	3.1355	1.7002	869
1255.5	3928.6	9262.1	0.76836	1.6893	869
1259.2	3925.6	9044	5.5492	1.7091	869
1257.3	3927.6	9114.5	6.8712	1.7023	869
1256.7	3928.8	9188.9	8.2663	1.6953	869
1256.3	3929.8	8987	9.1145	1.7141	869
1255.6	3931	9155.8	7.6649	1.6984	869
4251.9	1907.5	9723.2	270.42	1.6264	397
4255.1	1903.8	9836.7	313.89	1.6137	397
7456.7	7108.2	0.45949	1236.9	4.6219	183
7450.7	7109.7	0.87347	1339.9	4.4402	183
7455.5	7109.7	0	1300.7	4.508	183
2365.8	6799.4	671.68	5719.1	2.0338	487
2367.1	6797.9	602.77	5744.8	2.0407	487
2363.1	6797.1	586.85	5723.5	2.0467	487
2359.1	6801.4	584.23	5803.7	2.0342	487
2364.9	6801.6	577.59	5815.4	2.0334	487
2365.3	6800.9	637.71	5814.7	2.024	487
9647.6	4210.9	1891.6	75.97	3.6653	10
9654.5	4210.9	1975.9	100.97	3.5676	10
9648	4210.4	1986.6	109.69	3.551	10
9653.1	4216.6	1967.8	93.265	3.5812	10
8907.2	8012.8	1226.5	7132.8	1.7782	277
8909.4	8011.4	1196.7	6864.9	1.8108	277
8904.6	8010	1198	7143.7	1.7801	277
8910	8011.7	1105.3	7049	1.8005	277
8907.5	8010	1253.5	7137	1.7749	277
8911	8009.7	1133	7165.2	1.7848	277
8907.8	8007.3	1179.6	7339.4	1.7615	277
8910.8	8014.6	1114.5	6997.5	1.8051	277
4243.6	7465.5	6665.9	1767.3	1.7704	929
4247.6	7462.5	6260.8	1815.6	1.8091	929
4246.8	7466.3	6603.3	1876	1.7656	929
4245	7463.5	6457.4	1797.1	1.7895	929
4245.9	7465	6625.1	1808.1	1.7704	929
4245.1	7462.4	6479.1	1892.2	1.777	929
4245.6	7462.9	6556.2	1837.7	1.7746	929
4246.8	7463	6341.2	1811.8	1.8006	929
4248.1	7460.9	6727.1	1915	1.7489	929
4245.2	7465.8	6553.1	1794.1	1.7795	929
4245.1	7462.7	6356	1901.5	1.7892	929
2053.9	5432	3267	3633.9	1.9571	826
2049.3	5427.8	3132.7	3534.2	1.9912	826
2054.3	5430.9	3355.5	3720.7	1.9327	826
2054.2	5433.2	3432.2	3702.4	1.9248	826
2052.9	5428.6	3404.8	3495.7	1.9572	826
2051.6	5431.7	3279.9	3546.5	1.9678	826
2056.4	5432.6	3320.2	3455.2	1.9752	826
2054.5	5431.2	3338.1	3589	1.9534	826
2055.7	5431.4	3389.9	3748.9	1.9243	826
2053.2	5429.2	3361.7	3747	1.9283	826
2052	5432.9	3387.1	3536.9	1.9539	826
2053.8	5428.5	3208.7	3789.6	1.9435	826
2053.1	5426.6	3219.1	3668.6	1.959	826
6624.8	8273.9	2763.3	3549.5	2.0463	707
6627.6	8272.2	2782.5	3593.8	2.0361	707
6627.4	8275.4	2872	3693	2.0066	707
6625.9	8271.1	2852	3626.4	2.02	707
6625.5	8274.1	2776.9	3692.5	2.0214	707
6625.3	8271.3	2840.8	3713.8	2.0082	707
6626.8	8271.5	2916.2	3634.6	2.0088	707
6625	8273.8	2763.7	3800.8	2.0067	707
6630.1	8272.6	2742	3755.7	2.0169	707
6625.8	8273.9	2901.5	3699.9	2.0011	707
6628.3	8274.8	2787.3	3605.3	2.0335	707
6624.3	8274.2	2894.2	3582.7	2.0202	707
6627.3	8279.7	2764.8	3615.4	2.0354	707
6626.7	8270.3	2646.8	3718.8	2.0378	707
6626.8	8274.4	2859.3	3731.3	2.0027	707
6627.5	8277	2822.4	3733.3	2.008	707
5305.8	308.23	3156.2	4312.5	1.8813	837
5307.6	303.34	3147.3	4113.4	1.908	837
5304.5	302.95	3156.6	4181	1.898	837
5305.9	302.43	3209.7	4261.3	1.881	837
5305.7	300.07	3165	4248	1.8883	837
5304.4	301.13	3191.7	4408.3	1.865	837
5309.8	304.28	3175.9	4204.3	1.8925	837
5306.3	305.82	3278.8	4261.8	1.8723	837
5308.6	303.02	3187.7	3971.9	1.9215	837
5305.1	302.87	3189.1	4396.4	1.8667	837
5304.3	305.11	3148.6	4273	1.8872	837
5304.9	303.44	3273.9	4360.5	1.8608	837
5306.6	306.26	3235.8	4215.1	1.8835	837
6391.1	7058.5	3876.9	2497.9	2.0363	510
8145	7961.5	0.29615	9995.9	1.6261	992
8144.7	7962.9	8.3998	9665.2	1.653	992
6257.8	3487.8	237.09	4089.4	2.4718	188
6257.3	3489.6	187.37	4019.4	2.5067	188
6258.3	3490.4	224.92	4001.8	2.5008	188
6260	3486.5	172.83	3988.1	2.5205	188
6257.7	3493.1	236.8	4068.4	2.4779	188
6256.3	3488	206.36	3955	2.5203	188
6260.5	3485.8	207.37	3986.8	2.5105	188
6254.5	3490.8	225.22	3955.8	2.5144	188
6259.2	3493.3	226.57	4122.2	2.4654	188
6256	3489.8	218.55	3844.5	2.5506	188
6261.8	3494.9	259.72	4016.6	2.4862	188
7290.3	5563.2	2983	3076.9	2.0885	680
7289.3	5562.7	3052	2889.2	2.1093	680
7286.2	5562.8	2938.9	2969.2	2.1152	680
7290.3	5559.9	2916.6	2743.3	2.1611	680
7287.6	5563.6	2786.4	2891.5	2.1576	680
1080.1	4360.4	8448.8	263.6	1.7418	390
1082.2	4361.1	8263	304.46	1.7565	390
1079.4	4361.6	8654.4	227.64	1.7251	390
1080.6	4359.2	8558.8	287.73	1.7286	390
1080	4360.3	8329.3	306.46	1.7495	390
3443.2	8876.9	1672.7	7391.1	1.7077	388
3438.5	8877.6	1677	7328.5	1.7132	388
3441.8	8877.2	1616.3	7285.5	1.7232	388
3442.7	8874.8	1692.3	7438.4	1.7015	388
1188.1	2973.2	892.64	8321	1.6938	506
1187	2975.3	865.85	8236.8	1.7041	506
1190.8	2970.6	819.9	8187.1	1.7131	506
1192.3	2972.6	915.76	8836.8	1.6463	506
1192.2	2972.6	891.22	8478.3	1.6796	506
1186.9	2971.3	889.53	8456.5	1.6818	506
1188.5	2973.1	819.81	8512.2	1.683	506
1192.3	2975.2	910.1	8499.2	1.6761	506
1191.1	2970.9	852.84	8169.5	1.7117	506
1190.5	2975.9	868.46	8409.6	1.6879	506
1190.1	2975.5	866.24	8070.1	1.7199	506
1188.4	2971	835.45	8334.4	1.6978	506
1191.1	2973.2	784.39	8436.8	1.6931	506
1191.7	2974.6	851.61	8417.7	1.6887	506
1191.9	2974.4	860.45	8223.8	1.7058	506
5250.7	9800.6	537.89	9153.2	1.6515	964
5248	9803.8	512.78	9182	1.6512	964
5249.4	9799.4	485.22	9479.2	1.6287	964
5251.8	9803	600.31	9233.9	1.6395	964
5250.5	9801	486.62	9142.3	1.6569	964
5250.4	9799.1	566.83	9081.8	1.6552	964
5249.1	9801.5	512.7	9306.7	1.6407	964
5252.3	9798.6	532.17	9140.5	1.6531	964
6715	5525.3	7646.9	1334.7	1.7155	985
6715.7	5528.3	7369.1	1398.3	1.7364	985
6715.7	5526.9	7503.1	1441.1	1.7191	985
6713	5524.6	7557.5	1338	1.7238	985
6715.3	5527.3	7544.6	1234.1	1.7352	985
6716.2	5527.6	7648.7	1254.2	1.7231	985
6717.8	5523.4	7490.5	1281.5	1.7359	985
6715.4	5528.7	7275.9	1374.2	1.7481	985
6714.7	5526.6	7726.1	1260.3	1.7151	985
6713.5	5527.6	7555.6	1332.9	1.7245	985
6713.7	5528.8	7677.8	1381.5	1.7082	985
6715	5526.5	7657.6	1226.8	1.7249	985
6715.2	5527.1	7519.8	1330	1.7283	985
6714.2	5526.7	7445.2	1263.8	1.7422	985
6716.1	5527.3	7727.1	1334.8	1.7079	985
4044.4	1752.5	2868	300.19	2.8885	521
4040	1745.9	2693.1	298.7	2.9724	521
4043.1	1749.3	2735.2	302.71	2.9498	521
4044.5	1753.9	2668.7	277.11	2.9955	521
4040.9	1750.5	2758.5	333.82	2.9237	521
4039.3	1750.9	2793.7	309.74	2.9185	521
9505.2	5757.1	9434.9	86.008	1.6662	39
9504	5757.1	9315.6	72.913	1.6779	39
7702.1	1125	1350.2	8797.4	1.614	493
7698.7	1125.4	1305.1	8658.4	1.6288	493
7702.2	1125.5	1390.5	8380.6	1.6448	493
7701.6	1124.1	1311.9	8298.4	1.6585	493
7698.5	1123.2	1367	8741.2	1.6171	493
7697.4	1125.9	1275.4	8925	1.6098	493
7699.1	1126.8	1396.6	8485.5	1.6355	493
7697.8	1124.5	1348.8	8729.9	1.6195	493
7701	1123	1282.2	8728.6	1.625	493
7700.2	1124.9	1396.5	8740	1.6149	493
5103.7	5885.3	7433.5	264.21	1.8531	198
5104.6	5886.4	7134.1	217.46	1.8962	198
5105.8	5882.2	7423.5	230.42	1.8584	198
5103.6	5879.4	7365.1	228.84	1.8657	198
3505.4	4439.5	6771.1	3220.1	1.6265	494
3500	4442.9	6727.4	3246.3	1.628	494
3504.1	4441.4	6831.3	3281.6	1.6167	494
3502.6	4443	6750.2	3126.9	1.6359	494
3502.8	4442.8	6905.8	3189.9	1.6181	494
3504.7	4441.4	6499.7	3277.8	1.6442	494
3504.4	4444.8	6548.1	3096.2	1.6555	494
3504.4	4441.5	6753.4	3159.6	1.6329	494
3503.2	4440.4	6452.7	3227.6	1.6525	494
3505	4439.4	6653.8	3134.4	1.6433	494
3503.8	4439.5	6824.6	3254.1	1.6195	494
6407.8	4034.8	5497.5	3031.4	1.7605	806
6409.6	4037.6	5395	3030.9	1.7712	806
6405.1	4037.2	5199.4	2935.6	1.8026	806
6406.5	4036.2	5327.1	3087.6	1.7724	806
6406.1	4038.6	5238.1	2894.5	1.8029	806
6411	4035.7	5315.2	3029	1.7798	806
6407.1	4035.6	5191.2	3083.7	1.7873	806
6405.5	4039.1	5425.4	3002.9	1.7709	806
6410.1	4034.9	5411.5	2900.4	1.7833	806
6409.6	4031.8	5380.9	3022.7	1.7736	806
6402.8	4033.6	5388.4	3065.9	1.7682	806
4423.9	8909.4	8552.8	1275	1.64	548
4421.2	8912.5	8520.1	1359	1.6358	548
4419.8	8913.1	8694.3	1222.4	1.6327	548
4423.6	8907.6	8595.6	1297.5	1.6346	548
4418.8	8910.3	8575.8	1261.7	1.6392	548
4418.1	8906.9	8737.6	1232.7	1.6282	548
8614.2	9549.4	2326.2	2326.9	2.3835	535
8611.2	9553.2	2441.6	2382.1	2.3409	535
8611.2	9549.2	2432.7	2412.4	2.3358	535
8606.1	9547.2	2415.2	2330.7	2.36	535
8607.1	9551.3	2424.2	2319.8	2.3605	535
7721.3	2215.2	4103.2	4748.8	1.728	526
7724.1	2216.2	3897.8	4749.7	1.7484	526
7720.1	2216.1	4153	4775.4	1.7206	526
7724.4	2216.6	4039.8	4716.3	1.7375	526
7721.1	2216.7	3982.7	4605.4	1.7544	526
7722.3	2212.4	4122	4751.4	1.726	526
7723	2215.6	3967.2	4648.1	1.7516	526
7724.3	2218.6	3980.8	4914.9	1.7238	526
7723	2215.7	4117.3	4744	1.7271	526
7720.3	2215.7	4091.2	4789	1.7253	526
7720.1	2214.5	4141.5	4776.2	1.7217	526
1089.8	8546.7	3192.1	3732.2	1.9538	767
1090.1	8546.5	3183.4	3590.5	1.9754	767
1085.2	8547	3224.8	3558.4	1.9741	767
1088	8546.5	3178.4	3566.7	1.9796	767
2373.3	9224	1081.5	4728.3	2.133	249
2371.7	9226.6	1020.3	4756.8	2.1391	249
2376.9	9225.4	1074	4529.1	2.172	249
2376.3	9229.3	1029.9	4780.4	2.1329	249
4070.9	5168.3	483.43	5458.3	2.1092	413
4073.3	5177.5	467.9	5199.5	2.1597	413
2052.3	4965.9	484.91	4567.3	2.2874	650
2061	4964.9	473.56	4603.1	2.2818	650
2055.3	4963.1	546.57	4601	2.2661	650
6355.1	4518.2	5680.2	3613.9	1.6864	483
6358.9	4516.6	5525	3500.2	1.7114	483
6359.7	4517.2	5536.8	3646.8	1.6966	483
6356.4	4515.6	5321.8	3540.7	1.727	483
6354.8	4517.8	5603.9	3671.9	1.6881	483
6357.2	4515.3	5416.4	3780.8	1.6953	483
9135.4	2835.4	9201.8	497.01	1.6509	895
9135.4	2833.7	9269	520.09	1.6433	895
9137.4	2837.8	9403.7	627.83	1.6233	895
9136.1	2834.2	9227.9	581.09	1.6416	895
9134.1	2834.9	9287.5	537.82	1.6402	895
9136.5	2836.4	9344	573.5	1.6326	895
9138.5	2838.2	9253.8	539.14	1.6429	895
9139.7	2836	9632.2	554.39	1.6109	895
9136.6	2832.3	9218.9	552.87	1.6447	895
9134.5	2836.4	9438	583.33	1.6241	895
9136.1	2835.4	9243.8	572.14	1.641	895
9139.6	2836.5	9489.7	547.54	1.6228	895
9134.7	2836	9236.3	541.54	1.6442	895
9830.3	4916.8	428.39	5676.7	2.0808	386
9834	4917.1	441.05	5779.2	2.0614	386
9829.9	4918.3	424.45	5621.6	2.0909	386
9828.7	4917.8	375.28	5400.8	2.1392	386
9833.9	4920.2	425.13	5546.3	2.1039	386
9832.5	4919.1	409.54	5656.7	2.0874	386
9825.7	4920.6	367.79	5464.9	2.1288	386
9831.7	4919.6	383.41	5536.1	2.1132	386
9831.4	4917.5	418.51	5625.3	2.0913	386
7302.9	8780.4	2204.3	6987.5	1.6958	246
7301.1	8782.7	2273.9	6985.4	1.6896	246
7298.5	8783.9	2298.4	7160.1	1.6717	246
7303	8782.1	2265.8	7247.8	1.6669	246
7300.5	8783.4	2351	7038.1	1.6779	246
7304.4	8779.1	2236.3	7045.4	1.6876	246
7305.4	8780.2	2386.6	6923.1	1.685	246
7303.7	8782.9	2169	6865.5	1.7105	246
7358.8	6505.5	1694.5	408.97	3.545	734
7357.8	6503.6	1625.1	367.27	3.6424	734
7367.3	6505	1595.9	364.42	3.6721	734
7361.9	6505.3	1716.4	417.24	3.5198	734
7360.5	6512.4	1613.9	346.49	3.672	734
5315.8	6944.9	7557.9	1787.3	1.6818	417
5317	6944.4	7556.3	1733.7	1.6868	417
5313	6943.6	7398.7	1585	1.7153	417
5316.9	6947.7	7407.5	1637.2	1.7095	417
5316.7	6945.5	7378.2	1653.4	1.7108	417
5312.3	6943.1	7421.4	1759.5	1.6968	417
5314.6	6941.4	7020.4	1708.4	1.7402	417
5314.3	6947.7	7479.8	1657.4	1.7009	417
5316.8	6945.8	7366.5	1764.3	1.7015	417
5314	6945.6	7472.6	1664.5	1.7009	417
5314.8	6943.3	7378.2	1630.1	1.713	417
5315	6944.3	7401.9	1691.1	1.705	417
5315.9	6945.4	7335.9	1685.6	1.7117	417
5312.2	6942.2	7366.8	1621.6	1.7149	417
5312.8	6940.5	7444.2	1577.9	1.7117	417
5315.6	6941.9	7440	1642.4	1.706	417
5315.6	6942.4	7497.1	1645.9	1.7003	417
8669.2	3671.5	41.955	4768.6	2.3441	1000
8669.4	3672.3	34.365	4713.8	2.3595	1000
8666.7	3668.6	44.734	4637.7	2.376	1000
8665.6	3669.8	47.026	4829	2.3283	1000
8664.3	3672.9	39.234	4727.7	2.3548	1000
8666.7	3670.9	70.353	4930	2.2992	1000
8670.2	3671.3	56.24	4686.2	2.3609	1000
8669.7	3671.4	39.658	4632.1	2.3787	1000
8668.7	3667.7	54.841	4896.2	2.3106	1000
1301.7	1788.5	1946.5	6783.6	1.7401	870
1306.1	1784.3	2044.4	6892.6	1.7198	870
1305	1785.3	2044	6862.3	1.7228	870
1303.9	1787.1	2031.1	6685.2	1.7414	870
5744.8	7187.6	7553.6	1202.2	1.7375	619
5742.6	7192.3	7352.7	1250.5	1.7529	619
5743.6	7191.6	7596	1235.5	1.73	619
5746.1	7189.4	7799.3	1227.5	1.7112	619
5745.3	7191.8	7699.4	1168.2	1.7265	619
5745.5	7191.3	7440.7	1185.6	1.7505	619
963.63	7564.7	561.61	5858.8	2.0291	306
962.58	7565.8	587.08	5949.4	2.011	306
965.39	7564.5	543.35	6068.9	1.9994	306
2396.8	8495.8	1757.9	5.3753	3.8718	292
2399.9	8493.3	1821.4	7.9726	3.8012	292
2405	8492.2	1715.6	6.7173	3.9176	292
2400.1	8486.8	1862.1	10.783	3.7568	292
8707.3	8314.3	175.81	9381.4	1.6631	915
8706.1	8309	148.88	9070.3	1.6933	915
8709.3	8310.3	153.89	9068.8	1.693	915
8710.1	8310.3	132.02	8996	1.7017	915
8710.5	8310.7	149.18	9095.7	1.6909	915
8709.1	8308.9	150.31	9123.9	1.6882	915
8712.5	8307.8	139.4	9057.7	1.6953	915
8706.3	8309.5	141.6	9303.8	1.6729	915
2965.3	2298.1	938.44	79.431	5.096	182
2962.6	2310.4	885.11	79.163	5.2357	182
2966.9	2298.3	952.46	79.461	5.0612	182
2973.3	2292.6	902.66	72.135	5.2074	182
3217.6	973.85	21.962	4529.6	2.4099	457
3221.1	976.78	24.642	4431.4	2.4356	457
3222.6	975.61	25.353	4505.2	2.4155	457
3220.6	978.82	30.529	4419.4	2.4372	457
3219.2	976.79	20.254	4469.4	2.4264	457
8262	2361	7685.3	2343.8	1.6235	116
8261.2	2363.3	7603.9	2233.5	1.6392	116
8262.1	2360.1	7632.3	2285.8	1.6325	116
8263	2362.3	7814.6	2379.3	1.6103	116
8258.6	2360.2	7725	2367.6	1.6184	116
8262.9	2359.6	7568.1	2366.5	1.6312	116
8261	2362.6	7573	2367.5	1.6307	116
8260	2363.1	7825.8	2244.6	1.6201	116
7886.5	7455.1	2495.5	391.76	3.0258	993
7889.8	7463	2306.6	410.63	3.119	993
7890.2	7461.1	2331.3	401.13	3.1103	993
7886	7453.1	2437.3	349.94	3.0795	993
4526.5	8546.1	5252.4	135.13	2.215	924
4522	8549.7	5138.8	123.63	2.2412	924
4525.6	8548.5	4921.4	131.8	2.2871	924
4525.3	8548.5	4875.9	128.19	2.2983	924
4526.2	8542.4	5018.7	107.93	2.2707	924
2963	2298.9	4138.8	2629.1	1.9763	182
2959.3	2300.5	4159.8	2556.4	1.9839	182
3691.9	8314.3	8275.6	646.19	1.7213	366
3690.8	8314.8	8224.1	627.16	1.7281	366
3693.5	8314.2	8268	574.5	1.729	366
3691.6	8314.4	8373.8	630.24	1.7134	366
3691.5	8317.1	8300	587.34	1.7246	366
3692.4	8317.7	7847.5	587.86	1.7702	366
3694.2	8314.8	8159	597.09	1.7375	366
3687.9	8315.6	8455.3	587.5	1.7097	366
1125.4	85.987	2092.6	6825.6	1.7216	841
1121.7	84.793	2157.4	6794.9	1.7183	841
1121.5	82.283	2091.4	6763.7	1.7277	841
1123.2	81.793	2034.2	6740.1	1.7357	841
1122.1	80.381	2158.2	6852.8	1.7127	841
1119.6	82.764	2068.5	6808.2	1.7256	841
1124.1	79.996	2230.6	6942.3	1.6975	841
9572	3700.3	6765.2	3491.2	1.6054	13
9574.9	3703.8	6648	3372.4	1.6242	13
9573.6	3704.4	6579.2	3332.5	1.6331	13
480.77	2315.4	5580.5	61.478	2.1645	773
480.94	2314.4	5548.3	38.124	2.1753	773
481.05	2316.1	5488.2	60.357	2.1827	773
484.43	2313.1	5629.9	67.347	2.154	773
7541.4	8023.7	2388.6	4241.4	1.9967	50
7545.1	8023.5	2501.5	4263.2	1.9768	50
9796.2	1524.3	1345.6	7032.5	1.7762	226
9797	1524.6	1297	6986.3	1.7864	226
9794.8	1528.8	1222.5	7080.6	1.7843	226
1498.8	6450.1	317.02	876.96	4.7052	542
1503.7	6460	260.95	950.83	4.6705	542
8448.4	5712	6050.4	2578.1	1.7503	444
5570.4	6853.3	315.65	661.96	5.1999	897
5575.4	6856.1	288.96	733.24	5.0852	897
5576.9	6852.7	303.99	656.24	5.2467	897
5575.1	6858.9	306.59	694.16	5.1394	897
5576.1	6845.6	324.42	625.13	5.2761	897
5581.1	6858	307.42	698.23	5.1269	897
5575	6850.4	301.33	717.71	5.0931	897
1112.2	1220	3522.2	6471.7	1.6263	228
1112.3	1218.8	3409.6	6365.9	1.6444	228
1109.9	1217	3509.4	6776.7	1.6031	228
1107.4	1218.5	3351.6	6501.2	1.6379	228
1108.3	1217.2	3378.2	6641.4	1.6242	228
1109.2	1220.7	3354.2	6546.5	1.634	228
1107.5	1218.4	3365.9	6691.1	1.6212	228
1110.6	1219.6	3322.6	6646.3	1.6284	228
1109.6	1222.1	3281.7	6497.5	1.6441	228
1111	1220.4	3462.8	6668.5	1.6153	228
1747.2	3091.4	7211.6	850.01	1.8108	950
1748.5	3092.6	7143.9	904.79	1.8122	950
1747.9	3089.1	7168.4	934.99	1.8061	950
1747.5	3093.2	7213.2	914.43	1.8034	950
1747.8	3091.2	7131.1	920.38	1.8119	950
2280.2	4500.7	4633.5	441.96	2.2821	616
2276.6	4502.3	4506.3	501.67	2.2974	616
2275.2	4498.6	4845.2	400.68	2.2447	616
2275.2	4499.5	4767.4	443.31	2.2523	616
5972.2	5872.7	4435.5	560.47	2.3002	737
5968	5877.2	4357.7	593.02	2.3107	737
5970.7	5870.6	4308.3	536.88	2.3357	737
5975.4	5871.3	4492.9	566.69	2.2857	737
9451.3	8392.6	5780.6	1383.6	1.9208	484
9450.4	8396.1	5830.1	1384.8	1.9141	484
9450.6	8397.3	6015.7	1416.4	1.8859	484
9449.2	8396.1	6105.4	1403.5	1.8762	484
9444.7	8397.5	5893.8	1330.9	1.9128	484
9449.1	8397.4	6260.9	1273.5	1.8731	484
9446.4	8395.7	6015.9	1330.8	1.8968	484
9449	8396.6	5978.5	1444.1	1.8871	484
5607	4317.1	6251.7	52.693	2.0476	602
5608.9	4312.9	6184.6	63.932	2.0568	602
5611	4317.3	6159	52.127	2.063	602
3404.2	8854.5	4309.2	151.27	2.4344	58
3399.1	8856.6	4163.3	107.03	2.488	58
3402	8856.7	4369.1	143.63	2.4202	58
3398.8	8854.2	4431.5	140.57	2.4045	58
3398.6	8859.2	4278	140.37	2.4459	58
3402.4	8855.1	4386.6	149.5	2.414	58
2759.9	9105.2	20.441	3593	2.7047	33
2762	9106.5	35.676	3590.4	2.7	33
2770.2	9110.5	36.512	3532.3	2.7215	33
2765.2	9104.9	51.757	3714.4	2.6493	33
9044.6	7896.4	6.0959	8992.7	1.7139	728
9046.6	7895	1.2906	9048.4	1.7091	728
9049.6	7901.4	0.88772	8849.3	1.7282	728
9048.3	7898.3	4.5563	8964.8	1.7167	728
9049	7898.9	3.1613	8697.1	1.743	728
9045.5	7899.3	6.3505	9084.2	1.7052	728
9048.3	7898	0	8862.7	1.727	728
9048	7898.8	7.0529	8901.8	1.7225	728
9047.4	7896.3	1.071	8964.4	1.7171	728
9047.2	7900.1	1.8442	8886.3	1.7245	728
9048.4	7900.3	2.1602	8764.9	1.7364	728
9045.7	7901.4	0.53421	8883.7	1.7249	728
9047.3	7897.2	5.8795	8751	1.7374	728
3358.4	8047.3	6530.4	262.33	1.9727	725
3359.3	8046.2	6517.5	303.85	1.9685	725
3361.1	8049.6	6592	277.38	1.9616	725
3358.8	8044.6	6543.6	281.29	1.968	725
3358.7	8045.6	6446.4	340.92	1.9734	725
3357.1	8043.9	6479.4	276.82	1.978	725
9417.8	6194.3	1515.4	1236.1	3.0995	167
9418.5	6190	1433.9	1165.8	3.1887	167
9417.3	6190.4	1501.7	1199.8	3.1281	167
9419.1	6192.6	1471.7	1234.2	3.1255	167
9417.8	6191.5	1482.6	1125.3	3.1837	167
9417.1	6190.6	1491.4	1159.2	3.158	167
9416.9	6187.6	1460.6	1254.5	3.1202	167
9419	6194	1536.9	1192	3.1123	167
9418.7	6189.7	1486.2	1202.2	3.1357	167
9420.2	6190	1444.9	1164.6	3.1827	167
9420.2	6191.4	1524.4	1250.6	3.0864	167
9416.7	6193.1	1571.4	1236.1	3.0685	167
1058.1	3900.3	31.143	6520.2	2.0087	336
1056	3901	29.783	6299.7	2.0436	336
1058.4	3901	37.286	6628.4	1.9914	336
1059.1	3900.7	41.956	6500	2.0101	336
1060	3901.9	30.675	6606.6	1.9956	336
1055.8	3902.8	28.161	6390.5	2.0293	336
1060.8	3901.8	24.177	6461.9	2.0188	336
1058.9	3900	26.679	6452.7	2.0198	336
1057.4	3897.8	29.771	6551.4	2.0041	336
1058.4	3899.8	36.211	6436.1	2.0209	336
1058.9	3901.4	27.045	6565.8	2.0023	336
1058.9	3899.5	42.937	6602.1	1.9945	336
1057.3	3901.2	33.145	6524.1	2.0078	336
1057.3	3901.1	48.424	6225	2.0527	336
1061.4	3898.5	22.16	6548.3	2.0058	336
1057.7	3904.1	33.061	6630.6	1.9917	336
1057.4	3903.1	37.8	6443.5	2.0195	336
1059.3	3899.9	32.08	6496	2.0123	336
1060.7	3904.3	27.782	6521.3	2.009	336
1061.3	3902.7	34.446	6402.6	2.0264	336
1061	3901.8	27.776	6590.1	1.9986	336
1060.4	3902.1	31.461	6507.1	2.0106	336
1060.1	3902.8	18.696	6336.1	2.0395	336
1063.9	3902	24.63	6570	2.0021	336
1056.9	3903.3	30.923	6376.6	2.0311	336
1060.6	3903.7	23.078	6695.7	1.9835	336
1055.9	3903.3	30.321	6407.6	2.0263	336
1056.3	3901.1	24.124	6495.5	2.0136	336
7919.8	2655.2	4631.7	2843.5	1.8805	19
7920.2	2653.8	4734.4	2802.1	1.8728	19
7919.1	2656.1	4590.2	2880.5	1.881	19
7919.1	2653.5	4484.2	2823.7	1.9019	19
7918.8	2653.9	4473.6	2839.1	1.9012	19
7919.3	2652.6	4504	2944.3	1.8839	19
7920.3	2659.7	4645.1	2842.7	1.8789	19
7919.8	2656.2	4623.3	2764	1.8916	19
7920.1	2657.5	4564.6	2808.9	1.8934	19
7921.4	2653.2	4493.7	2680	1.9196	19
7917.8	2653.8	4429.5	2867.5	1.9033	19
7916.4	2657.4	4509.1	2979.5	1.8788	19
7918.3	2654.6	4585.9	2860.4	1.8841	19
7918.3	2657.4	4695.2	2859.2	1.8706	19
7917.1	2653.7	4642.6	2969.1	1.8635	19
7918.6	2655.4	4441.4	2727.8	1.9202	19
3376.4	5313.2	2679.1	88.325	3.0906	786
3377.8	5313.7	2645.8	85.876	3.1107	786
3379.8	5312.4	2645.2	69.196	3.1206	786
3372.8	5314.2	2601.1	93.94	3.1318	786
3373.7	5316.1	2806	113.11	3.0092	786
3444.3	1217.9	5404.7	8.4963	2.2098	445
3445.3	1219.7	5538.9	10.291	2.1825	445
3444.2	1216.4	5363.6	0	2.22	445
758.08	8943.7	3106.8	6703.4	1.6415	146
755.78	8942.5	3218	6600.4	1.6408	146
7715.2	9542.3	549.85	6938.3	1.8788	825
7718.8	9544.8	469.69	7092.1	1.8697	825
7715.2	9547	542.66	7005.8	1.8713	825
7716.4	9544.1	548.15	7064	1.8635	825
7714	9546.3	467.38	6859.8	1.8994	825
7385.6	5046.4	1489.2	8503.1	1.6265	468
7385.3	5048.5	1606.8	8261.3	1.6367	468
7383	5051.5	1509.7	8365.6	1.6361	468
7385.7	5049.5	1577.5	8508.1	1.6189	468
7384.5	5048.8	1531.1	8548.4	1.6194	468
7385.2	5047.1	1410.8	8423	1.6395	468
6826.8	1707.3	10.898	7703.8	1.851	477
6832.1	1709.3	19.426	7904.9	1.8264	477
6828.9	1706.7	15.38	8056.3	1.8096	477
6833.5	1708.9	13.724	8004.4	1.8157	477
6830.5	1708.2	11.813	7910.3	1.8267	477
6829.5	1707.7	24.349	7839.8	1.8334	477
6830.9	1707.4	11.916	7822.5	1.8368	477
6830.6	1705.5	22.548	8019.2	1.813	477
6831.3	1704.3	13.094	8126.6	1.8021	477
6832.2	1707.6	27.542	8139.6	1.799	477
6830.6	1707.9	5.2137	8061.1	1.8103	477
6832.1	1708	8.217	7938.6	1.8238	477
6832.3	1708	11.157	8119.3	1.8031	477
6829.6	1706.8	9.5205	8121.9	1.803	477
5290.4	8434.2	50.268	1791.9	3.788	104
5291.4	8432.1	47.854	1669.3	3.9235	104
5292.2	8438.7	60.027	1592.8	3.999	104
5286.2	8434	50.974	1638.1	3.956	104
5288	8430.3	75.843	1708	3.8494	104
5291.2	8436.4	105.6	1663.6	3.8653	104
5286.1	8426.5	72.283	1749.4	3.8092	104
5295.8	8433	83.893	1796.9	3.7489	104
5284.8	8436.5	71.332	1681.7	3.8831	104
5285	8433.5	74.403	1756.1	3.8001	104
5289	8431.8	78.366	1766.4	3.7853	104
5288.6	8429.5	64.847	1775.9	3.7895	104
5295	8430.8	65.92	1726.8	3.8399	104
5288.4	8428.6	81.533	1710	3.8412	104
5294.2	8423.7	58.663	1785.7	3.7857	104
6540	4016.1	1382.7	8612	1.6263	935
6538.6	4014	1321.7	8478.5	1.6423	935
6539.9	4017.1	1388.7	8549.9	1.6308	935
6540.1	4015.4	1320.9	8604.2	1.632	935
6536.6	4014.9	1391.7	8647.7	1.6226	935
6540.1	4013.5	1429	8480.2	1.6333	935
6540.6	4016.4	1422.2	8716.6	1.6147	935
6539.6	4013.5	1324.9	8600	1.632	935
6538.1	4018	1374.6	8811.8	1.6109	935
6537.2	4019.6	1380.2	8599.8	1.6275	935
3911.8	2065.4	889.26	184.75	4.961	322
3903.7	2052.5	887.61	168.49	5.0029	322
3914.8	2055.8	860.93	164.15	5.078	322
6024.1	561.95	8854.5	807.33	1.654	449
6024.6	567.36	8768.8	826.21	1.6598	449
6025.9	564.3	8994.3	770.9	1.6453	449
6026.1	565.09	8883.7	759.35	1.6557	449
6024.9	566.24	8908.6	808.12	1.6494	449
8901.1	8011.7	2698.4	5812.5	1.7623	793
8907.7	8012.3	2664.4	5815.9	1.7655	793
8903.9	8014.6	2758.9	5973.5	1.7398	793
8906.6	8007.4	2649.3	5827.4	1.7659	793
8902.9	8012.3	2660.1	5833.2	1.7642	793
8901.1	8013.4	2696.3	5840.2	1.7597	793
8904.9	8011	2730.6	5923	1.7477	793
8903.2	8012.5	2713.3	5902.9	1.7515	793
8901.7	8014.1	2669.8	6055.4	1.7406	793
8903.4	8014.1	2606.2	6067.7	1.7457	793
8906.8	8011.2	2609.4	5996.1	1.7526	793
8904.5	8011.8	2706.4	5891.7	1.7534	793
8901.2	8010.6	2816.8	5910.4	1.7403	793
7316.2	321.78	372.58	9412.3	1.6436	178
7316.8	320.9	379.16	9114.3	1.6686	178
7319.2	320.55	383.29	9078.7	1.6714	178
7317.5	321.25	346.95	9359.9	1.6502	178
7316.5	323.05	369.4	9138.9	1.6673	178
7322.9	326.93	291.18	9419.3	1.6499	178
5313.5	7201.2	4185.9	5448.1	1.6564	411
5312.9	7203.5	4116.8	5671.4	1.6433	411
5313.5	7202	4163.2	5752.9	1.6327	411
5311.2	7201.1	4327.4	5702.9	1.6234	411
5313.4	7199.5	4230.5	5861.5	1.6184	411
6964.2	2573.4	411.06	7895.3	1.7839	604
6967.7	2570.7	446.7	7513.2	1.8223	604
6962.9	2572	393.76	7665.2	1.8111	604
6962.3	2571.2	395.3	7654.2	1.8121	604
3135.3	9093.9	7674	1479.6	1.6993	898
3138.3	9094.1	7945.9	1524.2	1.6707	898
3137	9094.5	7893.7	1583.3	1.6701	898
3137.1	9095.6	7402.6	1510.2	1.7221	898
3138.1	9095.3	7692.7	1567.8	1.6895	898
3135.4	9097.5	7546.4	1557.9	1.7039	898
3138.7	9093.2	7914.8	1499.1	1.6757	898
1070.3	1078.7	3553.3	6738.9	1.6026	121
1073.8	1077.6	3099.1	6509.4	1.6586	121
1071.6	1084.5	3290.3	6725.7	1.6245	121
7061.3	6278	6976.3	837.23	1.8393	31
7055.2	6275.4	6887.9	854.06	1.8478	31
7061.3	6273.8	6822.7	886.01	1.8518	31
7059.5	6278.7	6711.7	851.95	1.8694	31
7054.7	6275.7	6468.9	824.64	1.9037	31
7057.7	6276.4	6567.5	833.42	1.8899	31
7061	6276.8	6697.2	901.57	1.8651	31
7053	6274.9	6485.4	853.09	1.8979	31
7054.8	6275.5	6737.5	866.81	1.8644	31
7059.1	6273.3	6817.8	850.31	1.8567	31
7057.2	6276.7	6695	904.31	1.865	31
7054.8	6274	6761.8	746.87	1.8763	31
7058.7	6279	6744.1	849.05	1.8658	31
7056.6	6274.3	6647.2	910.12	1.8702	31
6255.6	9796.5	1627.3	7701	1.6834	626
6258.4	9800.3	1628.9	7609	1.6916	626
6257.8	9797.6	1732.8	7756	1.6691	626
6255.8	9794	1687.9	7796.1	1.6695	626
6255.1	9798.8	1721.1	7699.1	1.6751	626
6257.5	9796.8	1714.7	7759.8	1.6703	626
6254.6	9798.1	1719.5	7595.8	1.6845	626
6257.5	9799.4	1788.3	7699.3	1.6692	626
6735.2	4610.1	5431.6	3382.5	1.7318	861
6731.9	4610.9	5358.2	3226.5	1.7547	861
6735	4609.8	5474.7	3404.3	1.7254	861
6737.4	4608.4	5431.6	3325.8	1.7374	861
6733.8	4607.8	5514.9	3439.3	1.7182	861
6734.3	4609.2	5391.2	3286.4	1.7453	861
6734.3	4607.7	5398.5	3328.4	1.7404	861
6733.1	4611	5494.5	3226.3	1.741	861
6732.7	4609.7	5243.8	3243.8	1.7648	861
6734.5	4612.4	5280.2	3416.3	1.7434	861
9207.4	2079	6741.2	9.4684	1.9788	976
9205.2	2077.5	6943.4	0	1.9511	976
9208.6	2079.1	6952.4	9.0905	1.9486	976
9209.3	2076.5	6650.7	7.1542	1.9926	976
9208.6	2080.3	6824.1	13.227	1.9662	976
245.4	2553.8	164.06	6778	1.9513	699
247.87	2550.8	150.97	6726.1	1.9605	699
244.61	2553.5	181.45	6803.6	1.9453	699
248.94	2551.8	184.84	6675.1	1.963	699
248.44	2555.6	160.6	7098.3	1.9083	699
247.43	2555.5	210.78	6835	1.9369	699
247.58	2553.1	151.9	6906.4	1.9352	699
250.39	2555.4	156.89	6992.3	1.9229	699
249.28	2550.4	171.6	7038.2	1.9148	699
247.91	2556.5	142.68	6832	1.9468	699
249.76	2559.1	151.16	6885.6	1.9382	699
247.64	2554.5	147.55	6716.8	1.9623	699
247.7	2556.9	165.25	6877.2	1.9374	699
251.08	2553.9	144.04	6918.4	1.9346	699
245.67	2554.8	167.79	6956.9	1.9262	699
249.38	2550.2	152.62	6789	1.9514	699
250.82	2554.9	161.31	7069.9	1.9119	699
249.92	2552	133.02	7035	1.9203	699
1296.8	4130.2	7156.3	1121.5	1.787	96
1299.6	4132.5	7491.5	1011.2	1.7632	96
1298.5	4130.5	6974.3	1038.2	1.8163	96
1302.6	4134.3	7404	991.75	1.7744	96
1298.5	4133.3	7184.8	1030.6	1.7938	96
1297	4135.2	7413.9	994.57	1.773	96
1300.1	4132.7	7244.7	1054	1.7847	96
1296.4	4131.3	7193.5	1031.4	1.7927	96
1295.9	4129.7	7146.4	980.67	1.8035	96
1298.3	4130.3	7141.2	969.29	1.8053	96
1298.9	4127.7	7007.2	1051.2	1.8111	96
9306.2	7255.2	1807.2	6782.9	1.7542	679
9306.6	7257.1	1819.7	6702	1.7612	679
9307.9	7257.5	1794	6808.5	1.7529	679
2703.5	2555.3	4754.1	3710.1	1.7672	665
2700.4	2553	4782.8	3667.6	1.7686	665
2700.9	2558.1	4787.7	3914.9	1.7428	665
2702.1	2556.6	4718.1	3697.7	1.7723	665
2701.3	2553.9	4937.3	3661	1.7533	665
2702.5	2559.7	4895	3677.3	1.756	665
2700.8	2557.8	4898.4	3587.7	1.7649	665
2702	2555.1	4895.4	3702.6	1.7534	665
2700.9	2554.2	4873.5	3589.4	1.7673	665
2703.8	2557.3	4663.1	3690.5	1.7788	665
2705.9	2556.4	4878.5	3765.6	1.7487	665
2704.4	2555.2	4833.6	3849.4	1.7448	665
2703.2	2557.4	4809.1	3708.3	1.7617	665
2704.8	2556.5	4887.6	3537.9	1.7712	665
2703.1	2558.4	4698.2	3846.6	1.7588	665
2631.5	423.28	3709.3	5649.7	1.6806	107
2629.4	424.37	3542.9	5675.1	1.6934	107
2631	426.6	3602.4	5659.2	1.6894	107
2631.7	419.92	3707.9	5503.9	1.694	107
2630.8	421.04	3617.9	5797	1.6756	107
2633.9	425.44	3670	5453.6	1.7021	107
2630.6	424.98	3616.5	5684.5	1.6858	107
2631.2	424.01	3626.9	5669.3	1.6863	107
4165.1	4016.5	2018	7657.6	1.6529	496
4164.5	4017.9	1885.9	7674.6	1.6628	496
4161.5	4018	1975.6	7472.6	1.6726	496
4162.5	4015.7	2009.3	7639	1.6552	496
9170.3	1009.5	5911.8	3897.1	1.6416	470
9169.8	1009.8	6036	3596.6	1.6566	470
9171	1007.9	5950.4	3906.9	1.6376	470
9170.7	1006.4	5898.9	3972.7	1.6364	470
9172.6	1006.6	5920.1	3818.4	1.6475	470
9167.8	1007.6	5802.2	3760.4	1.6626	470
9174.7	1006.8	5943.8	3808.3	1.6464	470
9168.9	1011.2	6005.9	3899.4	1.6336	470
9172.4	1007.3	5934.3	3841.7	1.6443	470
9169.9	1008.2	6070	3806	1.636	470
9170.8	1008.6	5871.5	3768	1.656	470
1053.8	8364.4	8489.8	1462	1.6298	419
1054.4	8363.3	8925.7	1427.2	1.5979	419
1054.6	8364.8	8815.5	1336.3	1.6136	419
1053	8366.2	8375.5	1317.6	1.6514	419
1055.7	8369.2	8337.3	1381.6	1.6492	419
1052.1	8367	8606.4	1415.2	1.6241	419
1056.5	8364.8	8410.5	1395.6	1.6418	419
1052.3	8366.2	8318	1313.2	1.6567	419
1056.2	8366.9	8659.4	1402.5	1.6208	419
1055.7	8365.3	8677.7	1449.4	1.6156	419
1054.3	8368.3	8697.4	1334.8	1.6232	419
1056.3	8364.3	8481.1	1394.3	1.6361	419
1055.6	8365.2	8566	1424.7	1.6266	419
1052.7	8368.7	8769.8	1394.9	1.6126	419
1054.5	8363.3	8837.1	1401.4	1.6068	419
1054.3	8366.1	8501.1	1329	1.6398	419
5468.6	9386.6	4008	235.18	2.4959	478
5464.9	9385.6	4197.4	263.67	2.4342	478
5466.7	9386.8	4080.8	268.8	2.4652	478
5468.5	9386.3	4129.4	259.74	2.4541	478
5469.8	9382.2	4037.1	261.95	2.4796	478
5473.3	9384.5	4284.2	294.51	2.4027	478
5471	9384.6	4093.7	279.35	2.4586	478
1752.7	1438.4	1513.6	5974.6	1.8788	461
1756.9	1431.4	1492.1	6013.8	1.8766	461
1755.2	1433.4	1400	6026.7	1.8866	461
1755.6	1435	1384.3	6124.6	1.8762	461
1757.8	1434.2	1408.7	5935.5	1.8972	461
1754.5	1436.1	1355.6	6108	1.8819	461
734.31	3688	4786.2	19.002	2.3454	797
734.44	3687.2	4694.8	26.466	2.3662	797
727.74	3692.5	4830.8	27.107	2.3327	797
4896.9	9855.6	1570.2	2555.2	2.5313	46
4894.7	9859.4	1627.3	2630.5	2.4916	46
4897.3	9860.7	1688.1	2459.1	2.5246	46
4892.7	9856.4	1687.1	2625.8	2.4757	46
4896.1	9858.6	1658.1	2553.2	2.5053	46
4896.8	9852.5	1598	2582	2.5147	46
4897.3	9854.7	1652.4	2617.6	2.4881	46
4900.9	9856.6	1613.5	2491.5	2.5376	46
4903.1	9858.4	1691	2548.1	2.4971	46
4897	9855.4	1676.8	2521.3	2.5093	46
4894	9855.5	1667.4	2448.1	2.5343	46
4893.3	9856.9	1699.9	2640.8	2.4677	46
4898.3	9855.6	1704.5	2454	2.5212	46
4900.5	9855.4	1731.5	2473.8	2.5071	46
4899.4	9859.6	1677.1	2567.8	2.4954	46
4902.1	9859.3	1663.2	2489.2	2.5231	46
4896.4	9860.3	1773.6	2600.3	2.4584	46
4899.3	9857.3	1665.6	2666.1	2.4703	46
4896	9861.8	1557.1	2488.3	2.5562	46
4898.9	9856.1	1661	2643.5	2.4781	46
4897.1	9861.7	1725.9	2628.8	2.4637	46
4899	9854.8	1615.1	2640.5	2.4923	46
4890.1	9852.7	1635.4	2487.5	2.5321	46
4896.5	9856.9	1630.9	2641.1	2.4875	46
3063.8	8362.3	9236.9	103.64	1.6822	196
3066.1	8365.8	9291.9	106.08	1.6771	196
3064.3	8364.4	9101.1	94.43	1.6955	196
3064.6	8364.7	9166.1	97.877	1.6892	196
3061.3	8365.1	9178.8	92.414	1.6885	196
3064.5	8363.7	9123.6	93.077	1.6935	196
3065.7	8364.5	9008.6	115.01	1.7021	196
3068.3	8364.2	9320.6	88.47	1.6761	196
3066.4	8360.2	9025.8	110.44	1.701	196
3064.8	8362.2	9091.2	103.45	1.6955	196
3626.9	7899.8	7315.4	2305.4	1.6576	645
3621.7	7903.3	7273.7	2249.1	1.6661	645
3625.5	7900.2	7397.2	2329.3	1.6485	645
3625.3	7900.6	7240.6	2275.2	1.6667	645
3620.7	7898	7374.8	2201.3	1.6614	645
3622.5	7902.7	7260.6	2352.8	1.6582	645
3625.3	7900.1	7066.4	2233.8	1.6859	645
3623.1	7901.3	7502.3	2196.9	1.6508	645
3624.1	7900.1	7293.4	2331.9	1.6572	645
3625.7	7898.5	7218.3	2259.4	1.67	645
3624.1	7900.8	7291.9	2318.9	1.6584	645
3626.6	7898.5	7294.8	2310.8	1.6589	645
3623.2	7902.4	7430	2265.9	1.6511	645
0.52839	9062.6	758.38	9311.8	1.6202	609
1.2217	9065.9	690.78	9242.7	1.6313	609
2.2049	9065.9	684.19	9332.1	1.6245	609
4.0054	9062	720.34	9238.5	1.6292	609
-0.68808	9061.7	716.84	9229.7	1.6302	609
2.589	9064.3	695.55	9366	1.6209	609
-0.055318	9062	714.92	9215.6	1.6315	609
6858	4572.9	6961.4	1241.8	1.7951	917
6854	4567.2	6884.1	1107.3	1.8187	917
6858.3	4570.7	7377.4	1117.1	1.764	917
6858.1	4572.9	7085.6	1225.4	1.7834	917
459.87	8004.9	3361.8	1861.9	2.2495	34
456.93	8001.6	3325	1849.4	2.2602	34
461.25	8002.6	3355.8	1795.7	2.2652	34
459.04	8008.2	3206.8	1836.8	2.2893	34
462.24	8005.7	3280.9	1711.4	2.301	34
460.75	8002.8	3362.7	1804.1	2.2619	34
457.38	8002.3	3179.6	1878.4	2.286	34
457.48	8006.6	3185.3	1739.5	2.3168	34
2081.4	5869.7	161.17	290.07	7.6536	211
2070	5860.3	180.04	272.02	7.6468	211
2084.2	5862.7	177.42	298.25	7.4546	211
2068.4	5867	156.01	241.94	8.1501	211
8787	2791.2	6447.2	645.13	1.9305	607
8788.9	2794.2	6392.7	661.91	1.9357	607
8789.9	2795	6526.4	590.5	1.9272	607
8788.9	2793.8	6102.2	563.72	1.9913	607
8786.2	2795.9	6340.5	572.34	1.9555	607
8789	2794.2	6296.5	685.53	1.9457	607
8788.4	2797.4	6431.8	539.77	1.9472	607
5840.9	641.17	4048.3	5834.3	1.6355	389
5839.7	645.27	3849.1	6081.2	1.6315	389
5842.9	643.42	3916.1	5890.7	1.6418	389
5842	642.71	4132.4	5980	1.6168	389
1545.7	6991.3	1771.5	4768	2.0105	584
1542.5	6993	1791.4	4934.5	1.9825	584
1544.6	6995.5	1751.7	4868.8	1.9982	584
1543.6	6994.5	1756.4	4937.5	1.9872	584
1544.3	6993.6	1747.7	4793.8	2.0102	584
1541.9	6993.2	1850.1	4936.1	1.9736	584
8533.8	1725.7	8390.5	551.93	1.7193	663
8530.6	1724.2	8722.4	653.22	1.6791	663
8532.6	1724.6	8742.5	591.48	1.6828	663
8534.7	1725.5	8644.7	692.14	1.6826	663
8532.5	1721.2	8722	634.41	1.6808	663
8532.9	1727.3	8640.1	634.08	1.6883	663
8531	1724	8773.3	543.3	1.6844	663
8532.8	1722.6	8448.7	615.6	1.7077	663
5595.1	8381.5	5622.1	1466.2	1.9311	701
5591.8	8383.9	5662.3	1524.8	1.9178	701
5593.3	8379.4	5465.7	1514.8	1.946	701
5594.9	8384.5	5701.5	1420.5	1.9265	701
5589.6	8384.1	5529.5	1472.1	1.943	701
5595.6	8380.5	5481.1	1567.3	1.9366	701
5590.2	8382.6	5365	1593	1.9491	701
5592.3	8376.2	5695	1438.5	1.925	701
7096.8	870.99	6389.5	1737.4	1.8035	49
7097.5	871.27	6285.9	1684.6	1.8211	49
7097.1	869.5	6150.3	1743	1.83	49
7097.9	869.42	6328.9	1648.6	1.8203	49
7098	871.71	6378.9	1721.1	1.8065	49
9422.8	6193.2	1452.2	8580	1.6232	167
9422.7	6194.3	1500.6	8370.7	1.6364	167
9422.8	6190.9	1623.8	8306.9	1.6315	167
4454.4	9569.4	7614.8	922.79	1.7596	660
4453.3	9568.3	7672.1	1063.6	1.7395	660
2639.3	2097.9	1599.1	2557.6	2.5217	134
2636.9	2100.3	1548.2	2576.5	2.5315	134
2644.7	2099.1	1539.1	2662.1	2.5083	134
8158.3	3467.6	337.84	1256.7	4.0716	990
8156.7	3469.8	379.73	1243.6	4.0353	990
8155.8	3462.8	340.92	1218.7	4.1169	990
8162.2	3468.6	344.98	1157.9	4.1938	990
8155.2	3471.6	316.02	1197.7	4.1788	990
8154	3465.4	321.79	1268.7	4.0768	990
8163	3469.6	320.85	1232.3	4.1255	990
8164	3468.3	330.28	1153.5	4.2208	990
8153.4	3464.7	362.21	1159.8	4.1675	990
8159.5	3470.9	329.87	1207.3	4.1469	990
8158.3	3473	336.88	1271.5	4.054	990
8160	3463	327.35	1285.5	4.0483	990
8168.9	3473.6	336.69	1241.3	4.0929	990
8167.6	3464.6	323.81	1229.5	4.1252	990
8159.3	3468.4	386.52	1181.4	4.106	990
2967.4	5450.9	5185.4	229.32	2.2095	237
2970.6	5447.6	4831.4	238.09	2.2835	237
2969.9	5451.2	4954	272.48	2.2489	237
2974.1	5448.1	4920.7	265.54	2.2576	237
2968.5	5450.5	4953.9	247.37	2.2544	237
2966.6	5451.6	4802.6	272.25	2.2822	237
2967.4	5450.5	4985.9	237.93	2.2495	237
9503.8	4146	43.394	553.99	6.6519	997
9492.9	4149.4	44.108	543.66	6.7061	997
9521.4	4132	49.89	495.67	6.9607	997
9515.5	4143.5	44.971	507.01	6.9201	997
9501.9	4150	44.621	519.69	6.8441	997
9516.4	4134	48.747	521.81	6.8065	997
9514.4	4150	51.678	560.8	6.5695	997
500.45	2352.7	6690.6	3241.3	1.6314	646
346	5296	4434.9	1417.9	2.1252	40
349.38	5297.3	4438.8	1362.3	2.1346	40
352.4	5297.3	4419.5	1331	2.144	40
4887.4	5821.9	491.27	7996.3	1.7648	247
4884.5	5820.1	446.28	7950.9	1.7742	247
1060.6	2343.9	1497.3	5319.3	1.9692	944
1063.6	2342.2	1400.8	5646.2	1.9368	944
1062.4	2344.4	1453.5	5403.6	1.9634	944
3074.7	4978.7	383.09	9314.7	1.651	750
3074	4980	321.56	9257.2	1.6612	750
7300.1	5948.1	93.892	8094.5	1.7967	628
7298.7	5951	76.953	8414.4	1.7644	628
7300.2	5948.2	101.42	8336.1	1.77	628
1121.5	86.906	627.98	8085.2	1.7418	841
1123.3	92.943	636.97	8232.4	1.7263	841
8092.4	5384.3	412.43	8435.6	1.7284	961
8098.7	5380	405.4	8372.3	1.7353	961
8095.7	5384.9	365.66	8224.8	1.7542	961
8096.1	5385.1	356.57	8255.6	1.7519	961
565.6	335.75	8448	172.83	1.7511	723
566.74	332.25	8435.4	209.62	1.7486	723
988.11	8284.4	5307	4684.3	1.6265	948
988.75	8282.9	5461.7	4530.8	1.6264	948
988.52	8278.8	5359.4	4549	1.6333	948
989.57	8281.4	5444.1	4449.2	1.6346	948
988.1	8281	5234.5	4550.5	1.6436	948
988.65	8280	5466.5	4441.4	1.6334	948
990.41	8282.9	5235.5	4646.5	1.6355	948
987.95	8282.1	5378.8	4525.9	1.6336	948
5145	1884.8	3270.3	4350.9	1.8624	581
5144.6	1888.1	3279.4	4234.9	1.8756	581
5144.9	1883.7	3295.4	4151.1	1.8841	581
5144.8	1884.8	3349.7	4217.3	1.869	581
5146.3	1885.1	3104.1	4296.7	1.8899	581
5147.5	1885.7	3089.5	4231	1.9002	581
5146.7	1883.9	3254.5	4159.4	1.8882	581
5145.1	1886.3	3433.5	4117.7	1.871	581
5145	1882.7	3155.9	4146.5	1.9026	581
5144.3	1886.2	3134	4278	1.8885	581
5148.9	1884.4	3216	4171.3	1.8916	581
5146.5	1884.9	3401.1	4105.5	1.8765	581
5147.3	1884.8	3180.1	4124.3	1.9023	581
5147.2	1886.1	3236.2	4276.4	1.8758	581
5146.2	1885.3	3345.4	4178.3	1.8744	581
5144.6	1885.1	3244.8	4108.9	1.8959	581
9483.4	5759.8	3107.5	263.7	2.8002	671
9478	5759.6	2986.4	265.77	2.8509	671
9482.7	5759.8	3065	272.92	2.8141	671
1844.5	438.31	119.92	8879.5	1.7138	892
1846.7	434.17	136.21	8751	1.7246	892
1843.5	437.36	116.07	8635.8	1.7379	892
1844.5	436.23	117.14	8747.8	1.7268	892
1847.7	435.69	83.031	8843.9	1.7208	892
1849.5	435.32	123.87	8628	1.7379	892
1179.8	4711.9	3776.9	3790.9	1.8689	805
1175.4	4714.9	3717.6	3716.5	1.8856	805
1179.6	4714.4	3802.6	3526.2	1.8992	805
1181.5	4711	3795.9	3574.7	1.8938	805
1176.2	4715.4	3629.1	3732.3	1.8949	805
7296.7	5951.9	9159.5	646.8	1.6418	628
7300.8	5957	9177.1	579.78	1.646	628
7298.2	5950.1	9443.7	651.47	1.6182	628
8005.2	7727.1	6753.9	7.7253	1.9772	130
8003.3	7725.6	6637.4	1.3028	1.9954	130
8008	7726.1	6744.9	1.9675	1.9794	130
8423.1	889.66	7039.3	345.23	1.892	700
8425.5	887.15	6983.7	363.75	1.8967	700
8424.3	889.3	6972.5	370.84	1.8973	700
7151.7	9808.9	1855	7021.9	1.7256	275
7152.2	9803.8	1591.6	6852.9	1.7692	275
7150.3	9807.7	1636.3	6963.9	1.7532	275
7154.3	9806.1	1620.3	6958.8	1.7553	275
7151.7	9805.5	1688.3	6980.9	1.7462	275
7152.5	9800.8	1761.5	7100.4	1.7271	275
7150.5	9806.6	1919	7080.2	1.7139	275
7150.6	9807.9	1786.8	6963.5	1.7381	275
7150.5	9803.7	1844.7	7237.6	1.706	275
7154.8	9810.9	1762.5	6798.3	1.7572	275
7154.6	9806.9	1844.7	6779.9	1.7507	275
7155.2	9804.1	1732	6912.4	1.7487	275
7151.6	9806.8	1775.2	7034.9	1.7322	275
7151.1	9805	1723.6	6825.5	1.7584	275
4230.6	3275.3	1153.9	1203	3.3489	873
4232.4	3276.1	1224	1290	3.2426	873
4230.3	3278.6	1156.7	1372.8	3.2327	873
4232.7	3283.1	1277.8	1312.5	3.1945	873
4226.6	3276.3	1235.1	1438.9	3.1441	873
3374	7264.7	865.52	7972.1	1.7295	100
3375.9	7262.2	937.3	7891.2	1.7303	100
3374.2	7264.5	914.71	8026.5	1.7194	100
3373.3	7261.2	847.74	7607.9	1.7681	100
3373.1	7265.9	904.26	7794	1.7432	100
3371.4	7266.8	871.98	7870.8	1.7388	100
3375.1	7264.9	861.05	7934.5	1.7336	100
3372.9	7262	926.51	7949.5	1.7257	100
3372.9	7266.2	928.81	7929.8	1.7274	100
1200.5	3672.3	57.005	7685.1	1.8478	488
1196.2	3670.8	61.984	7936.8	1.8179	488
1195.6	3673.9	71.797	7874.1	1.8239	488
1112.2	1214.6	2230.6	7124.2	1.681	228
1113.4	1212.8	2266.7	6963.3	1.6923	228
1110.1	1211.4	2346.2	7032.7	1.6788	228
9574.4	3702.2	3416	580.4	2.5718	13
9574.2	3706	3383.8	550.39	2.5921	13
9570.2	3706.7	3562.7	601.55	2.5194	13
9573.3	3703.3	3423.7	533.33	2.5846	13
9572.5	3709.4	3517.4	630.64	2.5244	13
9573.2	3705.1	3462.1	617.88	2.5453	13
9576.2	3704.2	3415.4	572.67	2.5745	13
9574.7	3709.2	3486.4	688.51	2.5162	13
9577.5	3703.1	3641.4	554.4	2.51	13
9575.1	3705.8	3555.4	574.54	2.5299	13
9574.1	3706.3	3391.7	597.72	2.5741	13
4452	296.86	9063.7	8.2674	1.707	47
4450.8	298.81	9009	9.8917	1.712	47
4450	301.75	9150.9	15.488	1.6982	47
4451.7	298.12	9105.1	23.53	1.7017	47
4454.4	298.84	9261.9	6.091	1.6888	47
6821.8	6671.8	1096.6	6171.1	1.9071	302
6822.2	6669.5	1119.4	6092	1.9145	302
6822.4	6667.8	1137.6	6247.7	1.8919	302
6823.9	6672.8	1145.6	6202.9	1.8966	302
6818.5	6671.7	1143.2	6210	1.896	302
6824	6671	1200.3	5989.3	1.9175	302
6822.7	6669.5	1146.6	5923.6	1.9336	302
6824	6674.1	1092	6101.4	1.9169	302
6821.5	6671.9	1101.1	6277.9	1.8927	302
6822.4	6673.2	1075.1	6003.2	1.9325	302
6820.8	6670.6	1110.8	6167.2	1.9058	302
6821.4	6671.5	1124.3	6125.9	1.9094	302
6822	6670.6	1120.8	6359.2	1.8799	302
6826	6671	1084	6279.3	1.8947	302
6820.2	6670.1	1168.8	6153.3	1.9	302
6823.1	6674.5	1056.4	5913.5	1.9474	302
6819.2	6670.4	1086.5	6107.4	1.9169	302
6820.6	6670.8	1152.4	6192.8	1.897	302
6817.7	6672.8	1153.6	6100.5	1.9089	302
6821.1	6674.5	1146.2	6208.6	1.8958	302
6823.2	6667.8	1077.2	6202.4	1.9056	302
6821.9	6670.6	1156.3	6260.4	1.8879	302
6822.1	6671.1	1112	6059.9	1.9198	302
837.94	1487.4	2277.3	4766.2	1.9372	319
835.54	1488.8	2466.1	4800.4	1.9073	319
835.01	1490.6	2347.2	4775.3	1.9265	319
7231.2	9995.2	1653.4	664.29	3.3771	875
7236	9998.1	1622.9	751.94	3.3363	875
7233.2	9990.5	1657.7	645	3.3881	875
7230.5	9998.5	1617.6	798.25	3.3078	875
7230.6	9992.6	1610.1	738.01	3.3552	875
7229.4	9987.9	1690.1	698.68	3.3265	875
7227.8	9994.5	1575.9	729.22	3.3863	875
7232.9	9990.3	1625.8	673.96	3.3902	875
7231.7	9991.1	1641.2	755.61	3.3209	875
7235.7	9988.8	1645.1	770.64	3.3079	875
7226.7	9988.9	1720.4	795.6	3.2413	875
7228.9	9991.7	1583.8	706.38	3.3973	875
7227.9	9989.1	1609.7	806.26	3.3077	875
7235.1	9993.5	1637.8	686.4	3.3724	875
7236.1	9994.9	1656.4	740.04	3.3212	875
7236.4	9992.2	1692.4	723.27	3.3079	875
253.71	2551.7	1217.8	3.9999	4.6513	699
254.52	2562.2	1092	1.5218	4.9166	699
254.8	2557.5	1188.6	0.68106	4.7144	699
253.97	2554.3	1228.5	2.062	4.6347	699
1062.1	1894.7	5895.7	4077.5	1.628	518
1061.9	1894.5	5833.8	4101.4	1.6311	518
1059.7	1891.3	5968	4034.8	1.6256	518
1060.3	1895.3	5946.5	4088	1.623	518
1058.4	1896.7	5975.9	4003.7	1.6275	518
6865.6	8555.6	85.621	341.36	7.8681	549
6853	8556.2	91.116	388.25	7.4258	549
6876.9	8559.6	112.01	351.78	7.5494	549
6884.7	8574	83.792	331.78	7.9754	549
5831.1	8450.5	5554.2	524.58	2.0853	810
5832.5	8447.8	5639.3	479.37	2.0785	810
5829.1	8448.5	5428	485.02	2.1143	810
1897.1	2217.2	6202.3	3754.4	1.6294	652
1891.7	2211.5	6162.3	3935.7	1.6179	652
1893.3	2212.8	6243	3785.6	1.6235	652
1890.8	2213	6107.5	3880	1.6268	652
1894	2212.2	6234.9	3930.5	1.6125	652
1890.3	2212	6022.2	3915	1.631	652
1891.5	2211.7	5944.6	3826.4	1.6448	652
1892	2211.4	6159.1	3783.8	1.6305	652
1894.2	2210.1	6191.6	3766.2	1.6293	652
1892.1	2211.5	5944.3	3839.8	1.6437	652
4633.7	6932.3	2824	6698.9	1.6661	946
4635.7	6933.7	2906.4	6767.4	1.653	946
4638.4	6932.4	2690.9	6639.3	1.6832	946
6205.7	674.87	1427.9	7246.6	1.7456	910
6200.7	672.74	1422.3	7175.9	1.7534	910
6204.2	675.15	1411.8	7189.2	1.7531	910
6203.9	675.34	1392.4	7069.6	1.7674	910
6202.5	672.48	1406.7	7149.1	1.7577	910
6204.2	673.58	1510.2	7038.1	1.7585	910
6201.9	672.62	1357.3	7151.8	1.7625	910
6201.5	672.34	1513	7384.7	1.7236	910
6204.8	672.76	1542.7	7098.9	1.749	910
6203	675.67	1480.5	7473	1.7182	910
1095.7	1426.8	1814.4	6493.1	1.7838	519
1093.2	1429.4	1760	6375.9	1.8025	519
1096.1	1426.1	1802.9	6361.6	1.7993	519
1093.2	1428.1	1833.4	6476.9	1.7835	519
1095.6	1430.1	1796.8	6363.8	1.7998	519
4695.2	1258.3	13.05	4188.4	2.5083	98
4696.6	1262.2	17.533	4193.1	2.5056	98
4692.9	1256.8	23.025	4228.1	2.4936	98
4693.6	1260.6	27.578	4292.2	2.4737	98
4690	1263.1	16.822	4235.4	2.4933	98
6235.1	4330.7	1461.7	287.69	3.8871	256
6243.4	4331.2	1415.8	287.81	3.939	256
6247.7	4326.9	1395	283.52	3.9684	256
6243.3	4332.5	1239.1	269.39	4.1861	256
6246.4	4327.2	1399.7	254.16	3.9978	256
6244.6	4331.8	1373.7	295.94	3.979	256
8852.1	6471.9	5737.6	189.07	2.1119	262
8848.2	6473.1	5833.2	168.52	2.0986	262
8850.2	6471.9	5985.3	171.4	2.0721	262
8853.3	6472.3	5826.5	147.93	2.1034	262
8848.3	6473.2	5739.3	159.2	2.1169	262
7948.2	6936.5	7.6271	796.41	5.7337	102
4531.1	9136.9	4175.5	74.079	2.494	316
4536.2	9132.7	4335	69.342	2.4498	316
4535.4	9132	4018.6	68.402	2.5432	316
4533.2	9136.9	4199.6	71.591	2.4877	316
4536.8	9135.9	4255.6	68.838	2.4724	316
4538.3	9137.1	4232.2	48.546	2.4849	316
4540.1	9132.7	4244.6	72.684	2.4744	316
3495	6625.5	1103.4	6013.4	1.9272	76
3498.1	6627.1	1108.5	6134.9	1.9103	76
3497.7	6626.4	1078.8	6211.1	1.9042	76
3498.9	6624	1056.2	6273.7	1.899	76
7810.7	9627.8	2304.6	539.52	3.0486	779
7812.2	9618.8	2203.2	509.59	3.1215	779
7811.2	9624.4	2322.2	505.48	3.0575	779
7813.9	9625.4	2275.2	523.42	3.0733	779
7812.2	9621.5	2317.3	539.72	3.0417	779
7809.1	9624.6	2404.3	485.16	3.0246	779
1110.9	7502.3	1972.6	1405.1	2.7975	160
1106.3	7503.8	1906.2	1439.5	2.8108	160
1109.6	7499.7	2012.4	1430.5	2.7709	160
1108.1	7496.3	1859.9	1522.1	2.7957	160
1450.8	539.74	6602.5	3259.4	1.6372	140
1449.5	546.68	6465.5	3213.7	1.6526	140
1450.9	543.51	6409.1	3221.9	1.6567	140
1453.5	541.97	6546.2	3253.3	1.6424	140
1444.3	542.88	6427.4	3291.4	1.6492	140
1450.7	542.49	6537.7	3453.4	1.6266	140
784.28	7666.2	2573.8	1652.3	2.5009	119
786.29	7669.1	2836.8	1684.9	2.4178	119
784.49	7672.5	2643.3	1500.5	2.5257	119
786.85	7668.1	2686	1611.3	2.4801	119
781.76	7670	2711.8	1458.6	2.5176	119
780.79	7669.7	2727.6	1545.6	2.4871	119
786.16	7671.3	2694.4	1494.5	2.5121	119
784.25	7672.1	2722	1533.2	2.4924	119
787.25	7673.4	2637.4	1538.3	2.516	119
9158.5	193.1	795.25	5380.8	2.0688	451
9159	191.19	788.05	5383.6	2.0696	451
9157	192.51	773.48	5420.4	2.0658	451
9156	194.15	756.06	5346.2	2.0813	451
9154.5	193.84	755.68	5355.9	2.0797	451
9157.7	193.13	844.58	5411.6	2.0555	451
5765.6	5172.2	670.67	7643.5	1.7831	476
5766.9	5168.7	614.85	7774.7	1.775	476
5765.2	5171.4	742	7907.7	1.7481	476
5766.7	5165.3	723.51	7664.1	1.7752	476
2462.8	5811.6	2442.9	411.32	3.0432	623
2469.2	5815.3	2511.2	405.67	3.0103	623
2471.4	5814.6	2494.4	436.16	3.0033	623
2466.8	5824.5	2475.6	423.73	3.0195	623
2464.5	5813.1	2474.5	471.86	2.9952	623
9234.6	9293.4	5053.5	4785.5	1.6391	972
9231.1	9295.6	5093.6	4818.2	1.6331	972
9231.4	9297.2	5187.9	5011	1.6099	972
9232.1	9293.7	5189.9	5035.3	1.6078	972
9231.6	9295.2	5263.7	4728.8	1.6264	972
9234.5	9294.3	5186.7	4756.4	1.6305	972
9232	9296.4	5094	4827.6	1.6322	972
9233.1	9294.8	5261.1	4930.3	1.6105	972
9234	9292.4	5126.8	4707.6	1.6395	972
9235.4	9297	5064.1	4894	1.6292	972
9232.7	9293.7	5111.2	4540.1	1.6549	972
9233.6	9295.1	5247.4	4900.8	1.6139	972
9233.3	9295.9	5135.3	4769.6	1.6336	972
9231.1	9294.4	5142.8	4900.8	1.6223	972
1772.6	2853.9	1442.3	8515.4	1.6293	706
1775.7	2853.6	1490.6	8590.7	1.6193	706
1773.3	2854.7	1389.3	8565	1.6296	706
1772.8	2853.7	1403.7	8426.4	1.6398	706
1774	2853.2	1392.3	8653.9	1.6221	706
1772.6	2854.3	1363.4	8483.4	1.6384	706
1774.3	2856	1362.2	8679.2	1.6225	706
1771.3	2854.2	1465.5	8485.1	1.6299	706
1773.9	2854.5	1500	8383.2	1.6354	706
1776.3	2849	1457.3	8677.6	1.615	706
1773.9	2852.7	1331.1	8503	1.6395	706
1772.3	2853	1291.4	8779.2	1.6201	706
3678.5	2686.5	105.51	937.56	5.0341	259
3668.3	2687.5	89.135	847.41	5.3127	259
3674.9	2681.3	94.723	1018.5	4.8729	259
3676.1	2690.7	85.666	863.69	5.2767	259
3678.3	2682.9	123.24	907.63	5.0638	259
3665.9	2683.7	108.69	914.31	5.0832	259
3678.2	2695	83.195	907.87	5.1645	259
3677.2	2689.5	72.296	872.67	5.2889	259
3671.9	2688.1	87.718	875.8	5.2378	259
3665	2691.3	65.684	935.99	5.137	259
3670	2683.1	112.07	949.52	4.99	259
3671.8	2692.4	97.454	973.98	4.967	259
3175.4	6172.3	6781.8	1696.9	1.7657	38
3172.7	6172.7	6694.6	1555.3	1.79	38
3173.4	6175.6	6841.3	1603	1.7693	38
3172.6	6173.6	6988.8	1624	1.7519	38
3175.2	6175.3	6883	1540.9	1.7714	38
3177.7	6174	6754.8	1590.1	1.7798	38
3172.9	6174	6738.6	1635.5	1.7767	38
3172.7	6177.7	6895.8	1591.7	1.7648	38
3177.9	6171.5	6804.7	1747.3	1.7581	38
3172.8	6172.4	6923.4	1594.4	1.7616	38
3174.9	6174.5	6675.9	1586.9	1.7886	38
3174.2	6171.6	6800	1546.8	1.7796	38
3173.9	6173.9	6630	1543.8	1.7983	38
3177	6175.1	6667.6	1650.1	1.7827	38
3172.4	6174.9	6863.3	1612.2	1.766	38
3174.8	6172.8	6923	1590.7	1.762	38
3171.4	6173.1	6975.3	1633	1.7523	38
3175.3	6170.3	6830.6	1611.6	1.7695	38
3172.8	6173.8	6884.7	1597.9	1.7653	38
4853.5	8419.1	1219.5	5983.8	1.9156	14
4854.4	8422.9	1185.3	6074.4	1.9082	14
4856.1	8418	1148	5913.3	1.9348	14
4853.1	8416.7	1239.9	6021.3	1.908	14
4851.8	8417.1	1193.9	6004.3	1.9163	14
4852.9	8419.6	1170.3	5845.9	1.941	14
4852.6	8414.9	1165	6261.1	1.8867	14
4851.7	8419	1165.2	5934.9	1.9295	14
4854.8	8419.5	1139.2	5973.4	1.9278	14
2419.9	5527.2	236.03	1567.2	3.8287	163
2419.3	5524.1	242.05	1414.9	3.9942	163
490.96	6188.2	3813.7	4793.6	1.7524	152
492.27	6188.8	3834.2	4794.1	1.7503	152
491.18	6184.6	4030.7	4860.4	1.7242	152
494.91	6185.9	3901.5	4954.3	1.7277	152
494.38	6187.3	3923	4877.9	1.7331	152
491.67	6188.6	3916.6	4869.6	1.7345	152
495.92	6184.7	3830.5	4922.9	1.7377	152
495.53	6187.3	3811.5	4927.3	1.7392	152
497.67	6184.7	3843.2	4898	1.739	152
492.79	6187.3	3755.1	5004.3	1.7372	152
496.35	6182.8	3836.5	4718	1.7578	152
492.82	6187.4	3782.1	5118.4	1.7233	152
493.39	6188.3	4001.3	4904.4	1.7228	152
490.82	6188	3802.8	5016.6	1.7312	152
495.36	6187.7	3992	4960.3	1.7183	152
494.06	6185.1	3879.8	4969.1	1.7284	152
497.7	6186.1	3944.3	4822.3	1.7364	152
496.11	6187.5	3933.4	4904.9	1.7294	152
498.17	6186	3774.8	4952.6	1.7403	152
493.68	6186.1	3815.6	4811.3	1.7504	152
495.64	6187.5	3725.1	5178.6	1.723	152
494.25	6186.8	3851.9	4917.8	1.7361	152
492.99	6183.9	3806.5	4960.9	1.7364	152
493.22	6188	3917.1	4849.7	1.7364	152
492.35	6184	3746.1	5056.6	1.7329	152
493.2	6185.2	4055.5	4931.4	1.715	152
492.93	6184.2	3966	4973.4	1.7196	152
4047.6	1752.2	584.11	5083.2	2.1597	521
4047.5	1755	542.61	5173.9	2.1504	521
4045.7	1754.8	556.11	5031.1	2.1751	521
4052.1	1752.6	624.61	5003.1	2.1673	521
4049.3	1754.7	528.65	5000.5	2.1865	521
7372.2	7131.7	2090.4	2563.9	2.3831	344
7373	7130.5	2077.8	2513.9	2.3993	344
7376.5	7138.8	2186.1	2581.3	2.3547	344
7373	7135.1	2069.7	2705.5	2.3528	344
7376.6	7134.7	2114.5	2605.6	2.3665	344
7376.4	7139.9	2184.8	2615.9	2.3465	344
5186.4	4549.1	8913.8	415.6	1.6833	312
5185.4	4550.7	8813.9	492.51	1.6853	312
3061.1	8363.3	691.62	6456.7	1.923	196
3057	8363	646.3	6357.5	1.9427	196
3061.5	8364.1	592.94	6329.6	1.9541	196
3058.9	8364.3	603.74	6162.4	1.9765	196
3054.9	8363	718.21	6244.9	1.9484	196
3061.8	8366.2	652.37	6313.2	1.948	196
3057.9	8366.1	615.72	6199.1	1.9695	196
3056.9	8365.4	589.58	6389.3	1.9462	196
3059.8	8365.3	665.02	6313.8	1.9462	196
7477.6	7291.8	5246.6	2565.1	1.8395	110
7482.8	7291.9	5518	2722.7	1.791	110
7480.2	7288.9	5351.9	2609.7	1.8221	110
7480.7	7290.2	5334.8	2490.7	1.8379	110
7483.4	7289.7	5184	2711.1	1.8298	110
7481.5	7292.4	5288.1	2613.1	1.8291	110
7482.6	7291.7	5462.2	2646.4	1.8055	110
7479.8	7291.4	5353.7	2579.9	1.8253	110
7798.5	5797.8	4577.4	1619.6	2.0653	785
7797.8	5799.5	4654.9	1606.4	2.0547	785
7797.8	5795.2	4732.3	1489.6	2.0612	785
7802.4	5798.8	4846.7	1581.2	2.0279	785
7799.9	5802.5	4691.7	1542.7	2.0591	785
7797.4	5798.5	4669.8	1562.1	2.0595	785
3249.8	4260	6547.9	539.97	1.9312	418
3251.6	4261.7	6360.4	582.7	1.9512	418
3252.1	4261.5	6477.9	563.71	1.9375	418
3250.1	4260.2	6558.9	500.74	1.935	418
3251.1	4263.3	6616	566.71	1.9184	418
3255.6	4259.3	6436.2	503.79	1.9516	418
3255.6	4265.9	6396.8	545.64	1.9513	418
3252.9	4262.6	6651.4	563.32	1.9141	418
7209.9	3945.5	2441.4	5147.7	1.8663	514
7211.5	3945.7	2474.3	4868.1	1.8974	514
7213.2	3941.5	2340.9	4907.9	1.9096	514
7212.4	3943.5	2361.3	4878.4	1.9108	514
7211.3	3944.9	2331.2	4916.1	1.9098	514
7209.5	3941.2	2314	4970.8	1.9049	514
7211.8	3941	2337.9	5139.9	1.8801	514
7210.3	3946.1	2437.6	4984.8	1.8871	514
196.5	3319.2	8509.1	641.22	1.6996	556
193.28	3322.6	8551.9	603.18	1.6992	556
192.85	3323.7	8590.4	529.45	1.7025	556
197.09	3322.7	8434.8	578.27	1.7125	556
194.21	3321.8	8608.4	591.89	1.695	556
198.5	3323.3	8913	604.67	1.6665	556
194.52	3323.4	8567.5	596.8	1.6984	556
6779.9	4707.4	549.98	1750.1	3.39	257
6792.9	4706.3	507.23	1717.4	3.4471	257
7224.1	3271.4	86.07	1190	4.5513	803
7232.8	3273.7	94.913	1135.8	4.6345	803
7231	3276.2	83.977	1148.9	4.6304	803
7232.6	3276.6	64.441	1183.1	4.6032	803
7225.6	3270.1	74.551	1153.5	4.6394	803
4.2386	9068.6	1411	1967	2.7974	609
3.6149	9067.4	1523.8	2181.1	2.6711	609
9.0484	9064.5	1451.8	2118.1	2.7211	609
6.1908	9068	1419.6	2057.4	2.7573	609
2.2467	9070	1471.2	2178.5	2.6912	609
5478.5	9394.9	7345.1	11.665	1.8955	67
5472.1	9394.6	7047.8	3.5278	1.9362	67
5476.4	9394.4	7445	8.6651	1.8832	67
5476.1	9394.4	7427.6	10.34	1.8852	67
5474.5	9393.7	7327.2	5.9661	1.8986	67
1660.3	895.83	8016.5	1827.5	1.6387	675
1662.6	896.77	8017.9	1894.9	1.633	675
1663.1	897.57	8289	1790.6	1.6194	675
1662.7	896.62	7752.5	1851.7	1.659	675
1662.2	896.95	8054.8	1825.1	1.6357	675
1662.9	895.94	7966.4	1951.1	1.6326	675
9336.7	8419.4	48.386	5678.8	2.1484	852
9338.3	8415.4	61.172	5799.1	2.1238	852
9340.2	8415.4	64.969	5733.4	2.1351	852
9333.6	8420	64.282	5826	2.1184	852
9343.7	8418.4	67.353	5621.2	2.1556	852
9339	8420.4	71.466	5659.3	2.1477	852
9335.7	8417.4	73.023	5680	2.1435	852
2593.7	5569.6	9180.8	266.32	1.6727	129
2592.8	5572.7	9551.2	266.36	1.6409	129
2597.4	5570.6	9598	253.45	1.638	129
2596.7	5569.3	9371.9	272.53	1.6555	129
2594.2	5570.9	9168.1	304.75	1.6705	129
6546.7	9389.9	721.79	1937.5	3.1528	53
6552.8	9391.1	746.29	1932	3.1416	53
6556.1	9383.4	704.38	1842	3.2219	53
6556.1	9392.7	774.47	1890.7	3.1493	53
6548.3	9395.4	783.68	1872	3.1549	53
6555	9389.4	759.74	1895.4	3.1553	53
6557.3	9390.9	743.84	2023.6	3.0905	53
6550	9388	748.05	1877.4	3.173	53
6553.5	9395.7	755.76	1878.1	3.168	53
6549.4	9390.4	808.99	2022.9	3.0552	53
6554.3	9387.1	754.65	1954.1	3.1239	53
9598	5330.4	306.47	744.13	5.016	57
9598.4	5340.2	342.34	836.26	4.7358	57
9597.2	5336	333.67	786.26	4.8583	57
9598	5339.5	320.27	759.86	4.947	57
9600.1	5339.1	288.21	812.38	4.9008	57
9598.2	5339.8	321	785.36	4.888	57
8424.7	8334.5	130.8	9720	1.6381	497
8422.4	8333.1	107.98	9476.7	1.6607	497
8426.7	8335.2	135.27	9834.6	1.6283	497
8421.7	8334.5	115.63	9921.2	1.6228	497
8422.4	8334.7	139.45	10187	1.5999	497
8423.3	8332.5	159.97	9683.7	1.6387	497
8423.5	8333.1	135.56	9762.1	1.6342	497
8423.3	8334.8	158.9	9856.4	1.6246	497
8424.4	8332.7	118.63	9862.1	1.6274	497
8424.5	8333.5	132.86	9567.2	1.6508	497
7892.6	7462	23.761	9173.4	1.6953	993
7892	7460.5	32.864	9190.8	1.6929	993
7892	7463	9.2823	9069.8	1.7063	993
7889	7461.4	16.123	8778.2	1.7337	993
4256.8	5913.1	2039.5	1416.5	2.7656	479
4257.1	5908.3	2094.4	1395.3	2.7522	479
4261.1	5908.9	2086.2	1419.2	2.746	479
4259.5	5903.6	2131.4	1431.7	2.7237	479
4259.6	5904.6	2210.4	1464.4	2.682	479
4263.4	5909.3	2147.6	1294.6	2.7712	479
4256	5912.4	2090.1	1435.5	2.7382	479
4257.7	5912	2200.1	1499.3	2.673	479
4253.6	5903.8	2282.9	1476.9	2.6515	479
4255.1	5909.1	2237.5	1458.5	2.6743	479
4260.9	5910.3	2081	1360.4	2.7715	479
4458.6	609.67	7672.8	368.15	1.8131	704
4457.2	605.46	7956.3	324.89	1.7866	704
4456.6	608.23	7781.7	271.17	1.8118	704
860.3	8140.2	126.15	7359.8	1.8791	816
863.02	8133.8	132.11	6941.9	1.933	816
858.69	8140.2	154.67	7448	1.8646	816
7224.1	5595.1	8035.6	1989.3	1.6238	462
7220.1	5592.9	7925	1933.4	1.6375	462
4045.7	9791.9	6355.1	642.35	1.9436	164
4040.8	9792.5	6153.1	687.58	1.9657	164
4042.7	9790.2	6027.8	611.09	1.9954	164
4305.8	2682.1	378.06	6328.9	1.9852	223
4303.6	2680.9	327.54	6395.8	1.9828	223
4302.9	2683.1	383.28	6413.7	1.972	223
4304.2	2678.1	300.78	6324.7	1.9974	223
4303	2678.6	327.87	6516	1.9653	223
4302.6	2684.5	361.61	6197.1	2.0076	223
4304.3	2678.6	383.31	6291.1	1.9901	223
4303.7	2681.4	346.24	6340.6	1.9882	223
4305.5	2680.2	327.59	6243.6	2.0056	223
4300.9	2681.2	346.73	6183.5	2.0119	223
6965.7	687.76	1.5361	4526.7	2.4161	531
6968.5	685.16	3.3528	4413.6	2.4463	531
6963	679.91	3.7035	4513	2.4192	531
6965.6	687.05	0	4507.1	2.4217	531
6965.2	684.07	1.5093	4587.9	2.3999	531
6968.2	688.25	0.44961	4327.6	2.4713	531
6960.4	681.42	1.3069	4512.5	2.4199	531
6963.4	688.33	2.5782	4497.3	2.4237	531
6960	688.2	0	4400.9	2.4508	531
6966.5	684.54	1.818	4393.1	2.4525	531
6966.7	683.66	3.9119	4500.3	2.4225	531
6968.1	688.95	2.3326	4649.4	2.3838	531
3944.5	6087.4	6731.4	3123.5	1.6378	552
3943.5	6087.7	6732.5	3019.7	1.6464	552
3943.9	6088.3	6771.3	3182.6	1.6296	552
6662.9	3757.4	2217.1	1452.4	2.684	356
6671.6	3757.3	2290.9	1480.2	2.6475	356
6665.1	3760.9	2371.9	1397	2.6483	356
6664.7	3755.5	2531.3	1423.7	2.5853	356
6664.9	3756.7	2303.9	1318.1	2.7015	356
6669.3	3763.5	2398.4	1474.1	2.6127	356
6668.3	3757.6	2407	1528.8	2.5915	356
6666.2	3757.2	2478.1	1501.9	2.5771	356
6667.1	3758.3	2386.5	1527.3	2.5988	356
2903	5532.4	81.942	9573.8	1.6546	382
2901.6	5530.9	104.39	9562.7	1.6536	382
4979.4	5826.3	2670	4577.8	1.9097	617
4979.1	5823	2706.1	4421.2	1.9258	617
4974.4	5826	2724.2	4542.9	1.9072	617
6959.3	2569.1	1057.5	351.3	4.3317	604
6966.7	2568.8	1187.2	368.63	4.1219	604
6959.5	2568	1120.6	371.91	4.2084	604
7927	6929.6	16.584	273.48	9.5461	102
7948.4	6951.2	19.58	255.03	9.8112	102
7924.3	6936.4	21.099	274.56	9.4555	102
7941.9	6934.9	26.888	276.39	9.3359	102
7941.2	6946.5	42.862	236.54	9.7266	102
7934.8	6926.6	24.475	258.43	9.6662	102
7933.6	6916	21.825	261.2	9.6642	102
7941.8	6934.7	27.161	276.26	9.3337	102
5864	5525.4	26.523	513.79	6.9944	543
5868.2	5524.8	28.242	515.99	6.9692	543
5863.8	5519	19.451	483.19	7.2518	543
5864	5518.3	30.499	390.79	7.9211	543
5865.9	5519.7	17.733	486.57	7.2399	543
5871.8	5517.7	29.272	463.54	7.3238	543
6854	4574	3654	5328	1.7155	917
6852.3	4577.2	3819.1	5541.7	1.6804	917
7949.8	2275.4	180.89	4078.1	2.4913	44
7947.7	2275.5	204.87	4170.7	2.4579	44
7946.2	2276.7	186.05	4267.5	2.4362	44
7948.8	2274.5	157.57	4203.8	2.4619	44
7948.7	2280.4	138.83	3952.2	2.5419	44
7949.7	2273.6	154.83	4150.8	2.4778	44
7948.2	2277.6	165.97	4195.6	2.4618	44
7951	2281.8	146.04	4126.7	2.4873	44
7949	2277.5	159.16	4207.1	2.4605	44
7946.6	2277	178.67	4167.3	2.4662	44
7945.9	2273.8	178.5	4149	2.4715	44
7950.5	2276.1	182.73	4068.8	2.4935	44
1097.2	2411	9471.7	14.913	1.6692	851
1100.6	2411.2	9587.7	12.422	1.6593	851
1100.1	2410.3	9710.7	6.0817	1.6494	851
1101.7	2407.4	9633.1	9.8889	1.6557	851
1101.1	2408.6	9380	2.3375	1.6785	851
1100.1	2410.9	9864.2	10.104	1.6361	851
1102.8	2409.6	9542.9	11.572	1.6633	851
1103.2	2409.1	9618.7	9.3961	1.6569	851
1101.6	2409.3	9402.3	10.836	1.6757	851
1101.8	2409.9	9449.6	6.4838	1.6719	851
1097.7	2409.2	9201.3	6.0689	1.6944	851
1099.4	2411.1	9587.4	8.3535	1.6597	851
1103.3	2411.9	9814.2	13.557	1.64	851
1102.2	2411	9561.3	8.2224	1.662	851
1099.8	2409.1	9488.9	9.0667	1.6682	851
1101.4	2412	9411	6.5518	1.6754	851
1525.6	6240.4	1850.6	637.81	3.2592	115
1527.4	6239.9	1989	588.52	3.2024	115
1525.1	6241.8	1999.6	614.08	3.1802	115
1526.8	6242.7	1851.5	640.45	3.2569	115
1526.5	6239.3	1968.6	642.32	3.1819	115
969.78	7455.8	5586.1	184.63	2.1402	35
973	7453.9	5602.2	216.37	2.1314	35
973.45	7458.3	5461.2	215.42	2.1579	35
971.4	7453.1	5557.7	216.66	2.1396	35
972.61	7456.2	5470.8	200.26	2.1589	35
7613.7	9459.8	6832.4	3095.1	1.6318	760
7613.7	9460.8	6902	3032.1	1.6312	760
7613.9	9460.7	6785.9	2952.7	1.6475	760
7612.3	9457.6	6793.9	2984.3	1.6442	760
7614.7	9459	6818.4	2963.5	1.6439	760
7614.6	9462	6829.8	2913.2	1.6471	760
7615.6	9460.2	7038.2	3100.6	1.6147	760
6602.5	3886.9	160.46	6379	2.0105	311
6600.6	3889.5	151.51	6311.6	2.0223	311
6599.3	3889.3	166.26	6549.5	1.9839	311
5394.4	2451.6	523.43	210.87	5.9998	354
5391	2474.6	465.88	216.61	6.2234	354
5398.7	2472.4	505.42	188.91	6.1701	354
5387	2470.3	550.59	198.21	5.9415	354
5389.3	2462	560.86	171.71	6.0069	354
5393.2	2467.7	510.88	180.12	6.185	354
5389.2	2462.5	515.8	213.92	6.0186	354
5403.8	2461.8	498.96	189.18	6.1978	354
1497.4	8635.8	2121.4	795.64	3.0103	310
1499.1	8639.6	2046.1	713.89	3.0947	310
1501	8635.6	2091.8	766.35	3.0411	310
1490.6	8642.9	2138.2	743.74	3.0285	310
1498.3	8638.9	2023.1	790.11	3.0653	310
1501	8633.9	2095.4	752.43	3.0466	310
1496.1	8634.3	2027.3	815.33	3.0494	310
1502.1	8641.1	2219.9	715.74	3.0007	310
1501.5	8638	2070.4	787.33	3.0414	310
1505.6	8637.2	2099.2	745.65	3.0482	310
1500.5	8637.9	2095.4	719.7	3.0643	310
1491.9	8640	2094.5	709.42	3.0704	310
1503.2	8638.6	2192.7	763.91	2.9901	310
1491.4	8636.5	1946	770.82	3.1192	310
1496.9	8630	2129.5	783.34	3.0124	310
1494.9	8638.4	2078.6	750.66	3.0566	310
1494.5	8634.5	2066.6	819.78	3.0262	310
1495.1	8633.6	2161.3	769.61	3.0031	310
1493.9	8639.8	2161.5	748.11	3.0141	310
1499.2	8636.3	2155	797.13	2.9923	310
1500	8632.9	2131.2	792.67	3.0068	310
1496.8	8635.6	2122.7	710.52	3.0545	310
5213	9842	4319.5	62.352	2.4561	253
5211.7	9846.2	4242.7	48.482	2.4819	253
5215.1	9843.3	4305.9	77.916	2.4556	253
2619	3995.1	4464.1	508.63	2.3056	232
2622.8	3994	4535.1	516.69	2.2875	232
2624.6	3995	4469.3	527.42	2.3	232
2627.3	3997.5	4653.2	485.31	2.2681	232
2618.1	3989.9	4445.1	548.12	2.3008	232
2618.6	3994.2	4417.6	552.75	2.3061	232
2622.9	3994.3	4544.1	490.93	2.2913	232
322.14	5156.1	1447.6	7903.3	1.6813	361
326.82	5155.1	1452.7	7825.5	1.6879	361
326.43	5153.9	1473.3	7857	1.6832	361
325.05	5156.1	1512.4	8018.6	1.6653	361
323.9	5153.4	1484	8143.8	1.657	361
324.06	5153.7	1432.8	7749.2	1.6967	361
324.21	5158.9	1391	7743.5	1.7011	361
4626.5	6927.1	942.19	9011.6	1.6296	946
4630.6	6926.7	951.46	8952.3	1.6337	946
4629.3	6925.8	957.54	9047.3	1.6254	946
4629.6	6925.1	958.75	8766.6	1.6486	946
4631.3	6926	925.24	9006.7	1.6314	946
4629.4	6926.9	999.09	9048.7	1.622	946
4632.3	6927.2	969.9	9182.2	1.6136	946
1112.6	7492.8	5050.3	2649.4	1.8528	160
1114.1	7495.1	4839	2986	1.8379	160
1116.8	7496.6	4966.8	2867.1	1.8369	160
1113.3	7494	5008.6	2805.5	1.8392	160
1116.1	7495	5092.2	2824.1	1.8273	160
1115.9	7497.3	4884.1	2809.5	1.8536	160
1116.2	7494.7	5039.3	2975.3	1.8161	160
1114.6	7498.7	5049.8	2838.2	1.8306	160
1114.1	7495.1	5182.8	2757.3	1.8246	160
1115.4	7497.1	4853.4	2751.3	1.8644	160
1112.9	7493.8	4965.2	2910	1.8321	160
1114.2	7494.5	4951.4	2756.8	1.8518	160
1110.7	7494.6	5094	2827.4	1.8267	160
1115.2	7498.2	5098.9	2782.4	1.8314	160
1116.6	7493.6	4983.9	2723.1	1.852	160
1111.3	7496	5185.7	2799.3	1.8194	160
1113.2	7493.3	4991.4	2742.4	1.8488	160
1116.9	7494.4	5147.4	2818.4	1.8216	160
1113.4	7493.9	5028.4	2733.7	1.8454	160
1115.2	7496	4970.3	2908.3	1.8317	160
1114.1	7493.4	4966.9	2775.3	1.8478	160
1114.1	7495.9	4975.2	2907	1.8313	160
1112.2	7495.4	4988.8	2877.9	1.8331	160
1113	7496.5	5066.9	2839.9	1.8284	160
2162.8	5524.3	1008.1	8762.7	1.6448	570
2165.7	5525.5	981.74	8868	1.6382	570
2164.6	5526.4	948.85	8822.6	1.6447	570
2162.8	5522.8	955.96	8832.2	1.6433	570
2163.4	5527.3	984.98	9066.7	1.6216	570
5305.2	7199.9	2883.6	6899.3	1.6438	411
5304.5	7201.6	3042.3	6886.9	1.6316	411
5306.6	7203.3	3073.2	6629	1.6506	411
5304.4	7204.3	2882	7111.7	1.6263	411
9590.6	9250.1	826.4	7586	1.7726	20
9593.3	9249.5	830.44	7565.7	1.7743	20
9590.9	9250.9	856.07	7430.4	1.786	20
9595	9252.9	771.14	7401.5	1.7984	20
9596.5	9249.7	807.14	7409	1.7937	20
3994	2851.8	5049.7	367.57	2.2089	326
3990	2852	5179.5	368.94	2.1827	326
3993.5	2851.5	5301.8	350.96	2.1624	326
7940.2	8073.5	155.27	392.8	6.9448	200
7949.4	8071.3	179.86	400.12	6.7511	200
7967.6	8076.8	178.32	354.27	7.0449	200
7959.5	8089.7	150.03	328.77	7.4302	200
9488.2	2411.9	7150.6	1952.1	1.7041	572
9488.1	2413.2	6982.9	2005.2	1.7149	572
9492.2	2409.5	7191.4	2037.8	1.6924	572
9492.1	2409	7303.7	2061.6	1.68	572
9491.3	2412.2	6910.5	2048.1	1.7177	572
9489.1	2411.2	7114.9	2034.4	1.6997	572
9491.1	2414.5	7152.1	1985.7	1.7008	572
9491.6	2413.1	7303.8	2092.9	1.6772	572
9493.5	2414.5	7096.8	2015.8	1.7032	572
5771.2	9374.6	4870.8	2214	1.9316	290
5768.5	9374.1	4748.7	2426.9	1.9193	290
5770.2	9372.2	4922.2	2220.6	1.9237	290
5767.9	9376.4	4958.4	2275.9	1.9115	290
9592.8	9244.2	265.27	1152.7	4.3177	20
9600.3	9253.4	248.96	1073.8	4.4704	20
9598.2	9245.4	248.29	1071.3	4.4757	20
9596.6	9246.5	234.98	1028	4.5748	20
9595.4	9246.5	261.63	1008.5	4.5619	20
9594.9	9253.2	308.98	1099.6	4.3319	20
9597	9243.1	253.99	1080.3	4.4509	20
9605.8	9246.3	267.9	1039.6	4.4963	20
5059.4	8224.1	2272	7517.4	1.6432	995
5060	8226.8	2142.2	7571.4	1.6496	995
5060.3	8228.2	2279.4	7487.7	1.6451	995
5058	8225.4	2289.8	7415.6	1.6503	995
5056.3	8223.8	2356	7352.4	1.6501	995
5060.5	8225.9	2409.8	7334.7	1.647	995
5060.8	8228.1	2399.1	7478.1	1.6359	995
7130.3	2062.9	1932.7	1732.7	2.6855	298
7128.7	2067.7	1898	1857.2	2.6531	298
7131.6	2065.1	2073.9	1751.9	2.6286	298
7129	2062.1	2081.9	1870	2.5863	298
7129.7	2060.5	1973.3	1754.8	2.6628	298
7127.9	2067.3	1952.2	1859.3	2.6335	298
7135	2068.5	1901.4	1800.3	2.6722	298
7129.3	2067.8	1936.8	1808.1	2.6568	298
7132.5	2061.6	1964.8	2026.4	2.5735	298
7131.9	2067	1878.8	1812.6	2.676	298
6595.4	3892.6	1.2035	9799.8	1.6423	311
6595.6	3894.2	0	9870.5	1.6365	311
6210.5	672.39	1849	336.37	3.4778	910
6204.1	670.12	1876.2	308.5	3.4784	910
6216.5	669.12	1827.9	279.45	3.5417	910
6214.5	672.14	1903.7	293.89	3.4682	910
6208.2	667.34	1843.8	258.13	3.5463	910
6926.9	9644.8	2246.5	5048.2	1.9036	781
6925.8	9636.5	2353.4	4924.7	1.9057	781
6926.4	9640.5	2364.7	4900.4	1.9075	781
6925.7	9640	2302.5	4791.5	1.9303	781
6926.2	9639.6	2330.6	5059.8	1.8912	781
6927	9643.7	2214.6	5002.2	1.9138	781
6922.4	9641.9	2151.7	4915.8	1.9339	781
2352.9	4930	0	524.4	7.0998	171
7438.9	7700.3	595.91	3744.8	2.4677	943
7440	7693.6	590.43	3739.3	2.4709	943
7439.8	7699.3	645.01	3596.9	2.4963	943
7437.6	7704	576.14	3728.9	2.4779	943
7436.5	7694.8	610.89	3725.9	2.4688	943
7444.1	7700.8	586.2	3742.5	2.4711	943
1823.2	8290.2	4258.3	448.04	2.3699	291
1823.5	8293.3	4200	471.83	2.3787	291
1830.4	8290.6	4320.2	386.22	2.3699	291
1827.5	8289.9	4435.3	375.16	2.3441	291
1827.4	8289.3	4415.9	411.27	2.3401	291
1827.2	8293	4411.2	405.33	2.3427	291
1826.4	8293.4	4275.2	440.68	2.3675	291
1826.7	8292.2	4350.3	434.02	2.3505	291
4949.4	927.56	7396	2647.3	1.6223	598
4948.8	925	7444.8	2571.9	1.6245	598
4950.7	925.72	7553.5	2719.4	1.6041	598
4949.6	923.57	7475.5	2686.1	1.6129	598
4947.6	925.43	7411.7	2575.2	1.6269	598
6799.5	7799.1	223.7	9315.7	1.6646	268
6799	7798.6	215.99	9249.4	1.6711	268
6800.1	7801.8	242.4	9255.4	1.6683	268
6208.4	676.91	3863.5	5408.7	1.6884	910
6204.7	673.75	3945.5	5635.6	1.661	910
6209.5	674.52	3762.6	5452.7	1.6936	910
6204.1	676.28	3880.1	5429.6	1.685	910
729.37	3689.2	4488.7	5477.5	1.6286	797
730.98	3687.7	4441.6	5322.6	1.6453	797
727.75	3688.5	4575.5	5310.7	1.6352	797
724.59	3690.6	4495.3	5450.5	1.6303	797
726.84	3691.4	4634.8	5388.1	1.624	797
727.13	3687.9	4501.1	5484	1.627	797
725.61	3686.1	4590.6	5426.8	1.6244	797
730.05	3688.1	4591.5	5616.5	1.6092	797
730.4	3688.2	4592.6	5534.8	1.6156	797
726.66	3690.1	4482.3	5543.9	1.6237	797
5411.9	2339.5	4.0131	4632.6	2.3877	958
5411.9	2338.1	0	4652.8	2.3835	958
5411.4	2341.1	1.5956	4660.7	2.3811	958
5409	2339.4	2.5572	4631.6	2.3883	958
5412.4	2342.3	0.097566	4695.8	2.3726	958
5415.3	2337.3	4.7756	4495.5	2.4236	958
5410.5	2339.7	0	4568.6	2.4054	958
6469.3	7856.2	929.38	2367	2.8318	512
6468	7856.4	931.51	2287.5	2.8656	512
6469	7857.1	916.18	2238.5	2.8947	512
6470	7860.4	842.16	2284.1	2.9078	512
6075.6	9011.3	2307.9	6460.7	1.7362	787
6079.2	9017.5	2350.9	6558.1	1.7225	787
5204.8	6802.5	8901.4	870.62	1.6447	540
5204	6800.7	8708.9	812.33	1.6662	540
2187.8	13.904	3575.7	2060.4	2.1656	517
2190.5	12.103	3497.7	2108	2.1715	517
2194.4	15.796	3396.4	2025.4	2.208	517
2191.5	12.358	3565.7	2132.9	2.1537	517
2186.8	14.857	3475.2	2033.4	2.1906	517
2190.9	13.599	3622.9	2169.3	2.1363	517
2189.3	13.452	3576.8	2055.9	2.1663	517
2192.1	13.71	3573.5	2117.6	2.1552	517
2190.2	15.201	3390.8	2102	2.1937	517
2190.1	9.9856	3505.9	2081	2.1752	517
2186	14.712	3435.9	2245.2	2.157	517
1545.1	9511.3	2985	180.28	2.8898	911
1543.5	9507.4	2910.2	163	2.9328	911
1540.9	9509.4	2947.2	186.82	2.9042	911
1550.8	9502.7	2850.5	181.38	2.9527	911
1545.3	9510.5	2870.7	164.49	2.9511	911
1541.9	9508.2	2895.2	191.5	2.9264	911
1546.8	9505.7	2903.2	177.75	2.9291	911
1547.9	9504.9	2939.1	174.06	2.9139	911
1546.8	9503.6	2788.7	171.53	2.9882	911
1540.3	9506.9	2852.4	160.74	2.9618	911
1555.2	9506	2917.3	180.13	2.9213	911
1545.2	9506.6	3010.1	205.52	2.8671	911
1547.9	9508.2	2859.8	164.35	2.9565	911
1551.1	9503.7	2887.3	164.65	2.943	911
1545.6	9503.9	2813.6	149.81	2.9866	911
832.1	1492.7	5466.3	9.5251	2.1971	319
830.3	1485.8	5472.8	15.836	2.1945	319
837.61	1489.3	5515.6	22.817	2.1847	319
832.37	1489.3	5392.8	7.7298	2.2124	319
827.01	1490.3	5454.5	15.863	2.1982	319
834.04	1494.1	5566.6	11.717	2.1768	319
831.84	1492.3	5630.2	6.8373	2.1655	319
831.29	1495.2	5343.4	13.408	2.2214	319
836.16	1492.3	5411.8	12.197	2.2076	319
7896.5	5020.1	6409.4	3585.8	1.6262	589
7895.2	5019.4	6508.7	3514.1	1.624	589
7898.8	5019.7	6506.3	3531.7	1.6228	589
7899.2	5018.6	6156.6	3624.2	1.644	589
7893.9	5021	6410.8	3406	1.6409	589
7898.2	5018.2	6068.7	3572.7	1.6558	589
7897.6	5017.7	6228.4	3650.4	1.6358	589
7898.9	5021.2	6308.9	3449.3	1.6459	589
7900.8	5018.6	6238.9	3476.4	1.6495	589
7898.4	5020	6580.9	3518.3	1.6178	589
7899.9	5017.5	6403.5	3480.3	1.6354	589
7898.9	5021.7	6388.6	3341.5	1.6482	589
7897.9	5018.2	6216.3	3543.5	1.6457	589
7896.3	5016.7	6423.4	3549.9	1.628	589
7897.9	5019.1	6440.3	3397.9	1.6391	589
[truncated: 25,077 more rows]
