# Supplementary material for: A workflow for sizing oligomeric biomolecules based on cryo single molecule localization microscopy
Source: PLoS One. 2021 Jan 20;16(1):e0245693. doi: 10.1371/journal.pone.0245693 (PMC7817001; doi:10.1371/journal.pone.0245693)
Supplement: S2 File — (ZIP) [file pone.0245693.s002.zip › testdata/simulatedOligomers_1000particles_1e5photons.csv]

x	y	brightness1	brightness2	locPrec	oligomerID
4708.1	3613.3	1400.2	81729	0.5639	213
4708.3	3613.5	1419.3	81640	0.56413	213
4708	3614.5	1370.9	81323	0.56538	213
4708	3614.7	1507.8	81631	0.56387	213
7426.3	360.52	15395	84685	0.51393	928
7427.5	360.96	15731	84051	0.51469	928
7426.7	361.05	15394	83964	0.51579	928
7427.1	360.55	15332	84335	0.51499	928
7425.9	360.09	15408	84929	0.51327	928
7427	361.17	15451	84447	0.51439	928
7426.7	361.24	15334	84434	0.51473	928
7426.7	359.95	15178	85204	0.51316	928
7427.6	360.46	15270	84591	0.51449	928
7427.5	360.45	15165	84487	0.51503	928
7426.2	360.32	15418	83599	0.51668	928
7426.1	360.39	15061	84335	0.51569	928
7426.5	361.5	15195	84617	0.51462	928
7427	360.73	15233	84812	0.51402	928
2726.7	7622.8	19728	23651	0.78062	859
2727.2	7624.1	20085	23858	0.77559	859
2727.8	7624.3	19936	23323	0.7817	859
2729.5	7625	19976	24045	0.7749	859
2727.4	7624.8	19806	24139	0.77557	859
2727.5	7623.6	20118	23928	0.77468	859
2727.4	7625.6	20048	23591	0.77829	859
2728.4	7624.7	19699	23692	0.7805	859
2728.4	7623.9	19762	23794	0.77902	859
1836.9	9276.9	76076	23202	0.516	149
1838.1	9276.8	75888	23224	0.51643	149
1837.8	9277.4	76472	23193	0.515	149
1838.2	9275.9	76932	23369	0.51336	149
9049.2	257.54	40175	41531	0.56879	285
9050.9	257.71	40189	41759	0.56795	285
9050.9	256.49	40247	41079	0.57011	285
9050.4	257.22	40765	41242	0.56774	285
9051.1	257.58	40276	41812	0.56746	285
9050.4	256.16	40044	41242	0.57025	285
9051.2	257.1	40018	41111	0.5708	285
9049.8	257.8	40436	41087	0.56942	285
8623.4	1757.4	41746	29618	0.60861	579
8624.4	1757.6	41413	29268	0.61154	579
8622.3	1757.8	41460	29398	0.61077	579
8623	1757.9	41183	28976	0.61381	579
8622.8	1758.2	41256	29506	0.61119	579
8622.9	1758.2	41270	29254	0.61222	579
4670.5	9111.8	3046.4	59706	0.64903	697
4670.3	9112	3073.3	59797	0.64842	697
8173.9	3657.4	76855	4087.9	0.57146	199
8174.2	3658.1	76570	4231.8	0.57196	199
8174.3	3657.6	76596	4191.8	0.57201	199
8173.7	3659.5	77192	4068.4	0.57034	199
8174.4	3659.1	77326	4098.6	0.56977	199
8001.6	7721.3	87838	11686	0.51536	130
8000.9	7721.9	87770	11621	0.51571	130
2725.7	7618.5	19556	72470	0.53595	859
2726	7620.1	19732	72158	0.53634	859
2726.3	7619.1	19493	72905	0.53487	859
2726.6	7619.4	19520	71797	0.53802	859
2726.8	7619.6	19442	71808	0.53822	859
2726.7	7618.8	19861	72560	0.5348	859
2726.5	7619.4	19482	71748	0.53828	859
2726.3	7619.5	19503	72328	0.53651	859
2727.5	7619.2	19486	72363	0.53646	859
971.73	7568.7	5227.1	93677	0.51698	306
971.27	7567	5266.1	94495	0.51475	306
970.96	7567.5	5493.3	94293	0.51468	306
970.54	7568.3	5496.2	94126	0.51511	306
970.58	7567.6	5451.9	94793	0.51351	306
970.46	7567.9	5416.4	93763	0.51626	306
970.27	7566.9	5390.2	94356	0.51479	306
970.65	7568.2	5172.1	94460	0.51508	306
970.6	7568	5488.9	93575	0.51656	306
970.54	7567	5429.7	94550	0.51419	306
970.77	7568	5424.6	94150	0.51523	306
970.88	7567.9	5552.3	93622	0.51627	306
970.96	7567.9	5440.9	94309	0.51478	306
971.53	7568.3	5277.6	94305	0.51521	306
970.49	7567	5329.1	94026	0.5158	306
970.52	7567.1	5397.6	94680	0.51393	306
970.46	7567.9	5405.9	94383	0.51468	306
970.22	7566.6	5175.2	94214	0.51571	306
969.79	7567.5	5346.6	94276	0.51511	306
970.43	7567.5	5333.4	94419	0.51477	306
970.5	7567.8	5378.9	93791	0.51628	306
970.45	7567.5	5101.3	94550	0.51503	306
3956.6	5610.4	46400	22.403	0.75459	258
3957.2	5608.6	46636	29.396	0.75263	258
3956.7	5610.1	46529	25.531	0.75352	258
3956.9	5610.1	46578	34.336	0.75305	258
3958	5609.9	46502	26.646	0.75373	258
3956.5	5610.5	46617	29.031	0.75278	258
3956.2	5610.3	46457	22.497	0.75412	258
3958.4	5609.4	46935	17.211	0.75032	258
5165.4	8106	15347	72922	0.54723	954
5164.6	8106.2	15390	72666	0.5479	954
5165.8	8106.1	15594	73286	0.54535	954
5165.8	8105.9	15177	72640	0.54864	954
5166.2	8106.3	15167	73158	0.54706	954
5165.6	8106.1	15407	73116	0.54645	954
5165.7	8106.1	15154	72168	0.55019	954
5165.8	8106	15229	73154	0.54688	954
5166.1	8106.9	15286	72808	0.54778	954
8739.9	907.06	47416	9278.1	0.68282	664
8740.1	907.41	47760	9162.8	0.68145	664
8741.5	906.09	48083	9437.2	0.6779	664
8740	905.37	48046	9453.6	0.67802	664
8739.2	906.45	48112	9337.4	0.67832	664
8740.4	907.49	48048	9245.5	0.67924	664
7962.4	1384.1	66511	10378	0.58633	264
7964	1383.8	66143	10532	0.58715	264
7963.5	1385.3	65990	10675	0.58719	264
7963.7	1384.1	66267	10148	0.58815	264
8493.9	873.85	60282	25408	0.55541	23
8494.9	872.2	59574	25371	0.55784	23
8493.6	873.78	60478	24919	0.55636	23
8496.2	873.08	60106	25005	0.55729	23
8493	872.65	59959	25407	0.55646	23
8494.4	874.09	59707	25284	0.55769	23
8493.1	873.91	60568	25297	0.55484	23
8495.5	874.33	60120	25165	0.55672	23
2876.5	1341	89652	3.5575	0.54298	715
2877.1	1341.7	89176	0.42002	0.54444	715
2876.4	1340.2	88726	1.1412	0.54582	715
2876.5	1341.3	89309	4.6609	0.54402	715
2876.6	1340.4	88890	2.9485	0.54531	715
2875.7	1340.6	89054	1.2681	0.54481	715
2876.5	1341.1	89413	2.3457	0.54371	715
5616.2	6573.8	67282	32298	0.51522	362
5614.2	6573.5	65976	32556	0.51795	362
5615	6573.3	65977	32297	0.51863	362
5614.3	6574	66117	32349	0.51812	362
5615	6574.1	65777	31770	0.52056	362
8709.3	8315.1	14373	71200	0.55578	915
8709	8314.9	14453	71535	0.55444	915
8710.3	8314.6	14389	72007	0.55313	915
8709.6	8313.7	14469	72374	0.55171	915
8708.6	8314.2	14700	72119	0.55179	915
4949	5042.2	68537	17245	0.55511	596
4948.7	5042.5	69083	17228	0.5534	596
4949	5042.8	67916	16899	0.55827	596
5987	8196.4	76961	39.227	0.58591	403
5988.1	8197	76564	24.64	0.58748	403
5988.1	8196.2	76625	32.967	0.58722	403
5987.5	8196.1	76832	43.728	0.58638	403
5987.8	8197.8	77358	30.622	0.58444	403
5987.3	8197.6	77397	49.649	0.58422	403
6620.6	2997.9	5647.4	31235	0.84658	495
6619.2	2999	5676.9	30845	0.85075	495
6619.2	2998.2	5625	31036	0.84913	495
2785.7	3869.4	6869.2	45408	0.71108	7
2786.7	3869.1	6799.8	44845	0.71542	7
2785.1	3869	7028.3	45036	0.71254	7
2785.4	3869.4	6655.8	45229	0.71377	7
2785.2	3869.4	7039.2	44952	0.71304	7
2785.4	3868.1	6671.7	45337	0.71292	7
2786.5	3868.1	6843.6	45349	0.71166	7
2785.3	3868.5	6632.2	45200	0.71413	7
5466.3	2815.1	26305	1701.4	0.97151	181
5464.9	2816.5	25737	1612.1	0.98311	181
5466	2812.6	26378	1627.7	0.97152	181
5467.8	2813.9	26180	1605.5	0.97536	181
5465.1	2815.3	25900	1643.9	0.97963	181
5466.6	2815.4	26034	1664.6	0.97689	181
5466.5	2815.4	26384	1602.3	0.97186	181
5464.3	2813.5	26385	1652.6	0.97097	181
6354.7	4520.7	53891	19814	0.59886	483
6354.5	4521.2	53787	20130	0.598	483
6355.7	4521.3	53818	20214	0.59754	483
6354.7	4521.7	53496	20005	0.59969	483
6354.7	4521.5	54181	19874	0.59745	483
6354.6	4520.7	54261	19847	0.59723	483
6355.9	4521.3	53482	20018	0.5997	483
6354.8	4521.6	53661	19802	0.59985	483
4737.1	5277.3	26469	553.59	0.98904	80
4736.4	5276.6	26381	519.23	0.99129	80
4735.8	5277	26204	546.26	0.99406	80
4736.3	5275.7	26397	524.79	0.99088	80
4736.5	5276.4	26596	542.38	0.98692	80
4735	5276.6	26663	512.55	0.98626	80
4736	5276.9	26631	505.57	0.98695	80
4736.7	5277.1	26066	531.62	0.9969	80
5891.5	6310.3	69645	8259.4	0.5825	377
5891.5	6309.5	69911	7909.4	0.58281	377
5891.9	6310.9	70369	8208.6	0.58	377
5890.9	6310.6	70484	8107	0.57995	377
5891.2	6310.8	71353	7991.2	0.57719	377
5891.1	6310.1	70122	8279.2	0.58065	377
5891.3	6310.9	70167	8175.8	0.58087	377
2320.1	7158.1	19062	73506	0.53437	254
2319.4	7158.7	18858	73518	0.53493	254
2319.3	7158.1	19053	73897	0.53327	254
2319.9	7158.6	19293	74010	0.53226	254
2318.9	7158.2	19197	73935	0.53276	254
2318.2	7158	18884	74691	0.53149	254
2319.2	7158.3	19058	73988	0.533	254
2318.4	7158.6	18943	73421	0.53497	254
2319.2	7159.2	18667	74783	0.53185	254
2318.4	7158.4	18692	73935	0.5342	254
2318.8	7157.7	19255	73763	0.53308	254
2318.3	7157.9	19058	74210	0.53236	254
2968.5	5445.3	44079	16326	0.66152	237
2967.9	5446.7	44224	16455	0.66002	237
2968.5	5446.9	44133	16290	0.66142	237
2967.7	5444.3	44771	16488	0.65689	237
2967.1	5444.9	43690	16152	0.66462	237
6258.3	3485.9	21595	46940	0.62104	188
6259.3	3484.7	22135	46581	0.62022	188
6258.6	3484.9	21610	46473	0.6231	188
6258.8	3486.9	21323	46975	0.62212	188
4506.8	6627.6	62914	8087.1	0.61016	180
4506.3	6628.6	62947	8160.9	0.6097	180
4506.3	6628.4	62803	7991.7	0.61105	180
4505.8	6628.4	62506	8045.8	0.6121	180
4506.9	6627.9	62921	7932.1	0.6108	180
4506.6	6628.5	63402	7995.9	0.60846	180
4505.9	6628	62697	7911	0.61186	180
4505.5	6628.9	62753	8078.1	0.61089	180
4506.5	6629.1	62679	8309.3	0.61021	180
4506	6628	62699	8244.2	0.61041	180
4506.2	6628	62961	8150.2	0.60969	180
4505.2	6627.6	62156	7960.2	0.614	180
4507.6	6629.8	62293	7822.4	0.614	180
4506.8	6629.1	62847	7874	0.61137	180
4505.6	6629.1	62487	7782.5	0.61333	180
4506	6627.7	62434	8131.2	0.61204	180
4506.5	6629.3	62427	8114.1	0.61214	180
4506.7	6629.1	62729	7779.9	0.61228	180
4290.1	1550.5	80032	4744.1	0.55839	930
4291	1549.7	80195	4662.3	0.55812	930
4290.3	1551.4	79526	4752.6	0.56004	930
5798.6	1012.1	77362	4493.7	0.56827	138
5798.3	1012.2	78001	4614.2	0.56565	138
5797.8	1012.9	78056	4771.6	0.56492	138
8033.5	7628.9	24807	73150	0.51947	324
8033.8	7628.7	24861	73527	0.51833	324
8034.3	7628.8	25318	73325	0.51766	324
1256.7	3928.6	91237	53.075	0.5381	869
1256.6	3929.1	90566	53.791	0.54009	869
1257	3929.1	90542	57.146	0.54015	869
1256.7	3928.4	91767	72.241	0.53649	869
1256.3	3928.7	91720	50.112	0.53669	869
1256	3928.3	91812	66.646	0.53638	869
1256.5	3928.8	90880	60.733	0.53913	869
1256	3928.1	91056	59.369	0.53862	869
1255.6	3929.2	90544	46.278	0.54018	869
1256	3928.5	91646	56.828	0.53689	869
4254.8	1906.1	96812	3041.7	0.51451	397
4255.8	1905.2	97282	2983.3	0.51345	397
7449	7109.9	1.164	13051	1.4231	183
7449.9	7108.9	14.52	12806	1.4359	183
7450.3	7108.7	1.728	12832	1.4352	183
7453.2	7110	11.741	12931	1.4291	183
7450.1	7109.9	7.6855	12846	1.4341	183
2366.6	6799.5	6106.1	57689	0.6437	487
2366.7	6799.7	6011.2	57127	0.64704	487
2366.3	6800.1	5946.4	56619	0.64999	487
2367.2	6800.2	6073.3	56506	0.64992	487
2365.8	6800.9	5969.4	57123	0.64727	487
2364.9	6799.6	6016.8	56495	0.65027	487
9652.2	4214.3	19442	1127	1.1336	10
9649.7	4212.6	19499	1040.9	1.1344	10
9652	4212.6	19160	1132.8	1.1413	10
9651.7	4214.1	19341	971.6	1.1408	10
8909.8	8011.5	11776	70730	0.56602	277
8908.2	8011.9	11667	70248	0.56806	277
8908.7	8012.7	11699	70088	0.5685	277
8908.2	8011.5	11684	70731	0.56633	277
8907.7	8011.7	11720	70934	0.56552	277
8908.6	8011.5	11835	71026	0.56481	277
8909.3	8011.8	11309	70483	0.56849	277
8908.1	8011.7	11403	71092	0.56606	277
4245.3	7464.6	65056	18535	0.56234	929
4245.7	7464.9	64747	18646	0.56301	929
4245.7	7464.2	65901	18593	0.55932	929
4244.4	7465.1	65627	18066	0.56199	929
4244.7	7463.6	65899	18532	0.55953	929
4245.6	7463.7	65845	18875	0.55858	929
4244.8	7464.6	65765	18191	0.56111	929
4245.7	7464.7	65250	18494	0.56182	929
4245.7	7465.2	66101	18164	0.56008	929
4245.9	7464.2	65507	18358	0.56142	929
4245	7464.5	65347	18335	0.56203	929
2054.2	5431.5	32749	35930	0.62039	826
2054.6	5430	32953	36153	0.61847	826
2053.9	5431.5	32890	35885	0.61996	826
2055.7	5430.8	33377	36227	0.61625	826
2054.1	5430.3	33391	36372	0.61555	826
2053.1	5431.1	33218	35893	0.61845	826
2053.3	5430.6	33162	36399	0.61644	826
2054.2	5430.7	32903	35688	0.62079	826
2054.7	5431	33356	35886	0.61786	826
2053.9	5430.3	33005	36348	0.61737	826
2054.5	5430	33171	36287	0.6169	826
2054.1	5431	32895	36503	0.61717	826
2053.7	5429.5	33341	35827	0.61819	826
6627.7	8274.1	28307	35973	0.64127	707
6626.4	8273.8	27952	36355	0.64113	707
6627	8274.2	28470	36402	0.63833	707
6627.2	8274.7	27877	36428	0.64114	707
6626.5	8274.2	28222	36206	0.64053	707
6627.4	8275.8	28317	36684	0.6377	707
6626.3	8274.3	28288	35858	0.64194	707
6626.6	8273.8	28000	36546	0.63995	707
6626.5	8273.8	27819	36138	0.64288	707
6627	8273.7	28362	36576	0.63801	707
6626.2	8273.6	27914	36596	0.64012	707
6626.8	8273.5	27890	36156	0.64244	707
6627.6	8273.9	27818	36510	0.64102	707
6627.6	8274.2	27848	36480	0.64103	707
6625.8	8274.2	27974	36318	0.64121	707
6626.1	8274.6	27934	36621	0.6399	707
5305.1	301.84	31922	42571	0.59569	837
5306	302.67	31714	42645	0.59622	837
5305.5	302.8	31657	42360	0.5976	837
5305.3	302.61	31583	42581	0.59701	837
5306	301.85	32092	42141	0.59673	837
5305.7	302.68	31790	42879	0.59499	837
5305.7	302.94	31909	42534	0.59589	837
5306	301.65	31889	42728	0.59519	837
5306.6	302.52	31738	42740	0.59575	837
5305.7	303.66	31690	42293	0.59773	837
5306.1	302.72	31344	42375	0.59881	837
5305.4	301.64	31732	42573	0.59644	837
5304.8	302.16	31865	42287	0.59706	837
6390.8	7061.2	38946	26101	0.63747	510
8145.4	7963.3	42.724	98660	0.5175	992
8145.3	7962.8	45.172	98522	0.51786	992
6256.9	3491	2096.8	39853	0.7938	188
6259.4	3489.5	2114.5	39914	0.79305	188
6256.8	3491.9	2087	39736	0.795	188
6258.6	3490.8	2190	39737	0.79401	188
6257.7	3491.7	2247.4	39999	0.79101	188
6257.8	3489.5	2111.8	39291	0.79903	188
6258.4	3489.9	2203.1	39681	0.79442	188
6258.9	3491.4	2195.2	39564	0.79561	188
6258.7	3490.2	2165.2	40098	0.79085	188
6257.8	3491.9	2259.7	39567	0.79496	188
6257.8	3490.1	2244.9	40126	0.78984	188
7288	5562.7	28551	29256	0.67622	680
7286.4	5562.6	28595	28562	0.68005	680
7288.3	5562.7	28225	28809	0.68079	680
7287.9	5562.7	28801	28662	0.67824	680
7288.3	5561.4	28523	28689	0.67972	680
1081.4	4360.8	84547	2756.7	0.55025	390
1081	4359.9	84960	2675.4	0.54921	390
1080.4	4359.9	84855	2927.7	0.54874	390
1080.4	4360.2	84809	2960.7	0.54879	390
1081.1	4358.9	85098	2950.5	0.54792	390
3441.8	8876.9	16661	73544	0.54133	388
3442	8877	16649	73320	0.54204	388
3441.8	8877.7	16731	73820	0.54029	388
3442.4	8877.7	16899	73724	0.54008	388
1189	2971.7	8780.6	83291	0.53581	506
1188.7	2973.3	8852.6	83684	0.53446	506
1189	2973.2	8619	84098	0.53395	506
1189.1	2973	8658.3	84216	0.53349	506
1189.8	2973.1	8653.6	83559	0.5354	506
1189.7	2972.2	8695.7	84232	0.53334	506
1190.5	2972.1	8693.1	83789	0.53462	506
1188.9	2972.2	8695.8	84093	0.53374	506
1189.7	2973	8782.7	83688	0.53466	506
1189.2	2972.5	8656.3	83061	0.53685	506
1189.9	2972.5	8746.2	84279	0.53306	506
1189.5	2972.8	8777.3	84358	0.53274	506
1190.2	2972.1	8786.1	83552	0.53504	506
1188.9	2972	8856.5	83532	0.53489	506
1188.5	2973.3	8570.2	83924	0.53459	506
5252.3	9802	5377.5	92613	0.51938	964
5251.6	9800.7	5514.9	92145	0.52026	964
5252.1	9801.5	5387.7	91977	0.52104	964
5251.8	9801	5428	92429	0.51973	964
5251.9	9800.8	5282.6	92774	0.5192	964
5251.5	9801.5	5458.8	92468	0.51955	964
5250.8	9801.5	5468.8	92736	0.51881	964
5251.6	9800.8	5155.3	92273	0.52088	964
6715.3	5527.2	75392	13354	0.54576	985
6715.6	5527.3	75535	13053	0.54625	985
6715.5	5527.2	75995	13259	0.5442	985
6715.6	5527.7	75733	13031	0.5457	985
6715.4	5527.5	75900	13175	0.54475	985
6714.1	5526.5	75169	13301	0.54661	985
6715.2	5526.8	75626	13208	0.54549	985
6713.6	5527.1	75819	13371	0.5444	985
6715.1	5527	75703	13440	0.54454	985
6714.5	5527	75390	13379	0.54569	985
6715.5	5527.7	76183	13102	0.54411	985
6715	5527.8	75621	13400	0.54492	985
6714.7	5527.4	75848	13286	0.54457	985
6715	5527.5	75797	13126	0.54522	985
6715.4	5527.7	75480	13282	0.54571	985
4043	1749.5	27668	3028.1	0.92797	521
4042.6	1750.4	27684	3098.4	0.92667	521
4042.4	1750.1	27437	2944.6	0.93276	521
4042.4	1751.3	27478	2952.6	0.93202	521
4042.5	1751.7	27305	2943.7	0.93481	521
4042.5	1751.2	27847	3003.4	0.92565	521
9505.7	5756.9	93991	682.51	0.5284	39
9505.8	5756.4	93959	713.27	0.5284	39
7700.3	1124.6	13488	85755	0.51609	493
7699.5	1124.1	13362	85474	0.51715	493
7700	1124.2	13516	85928	0.51557	493
7699.4	1125.2	13349	85731	0.51651	493
7698.6	1124.1	13588	85857	0.51557	493
7700.2	1124.9	13498	85882	0.51573	493
7698.7	1124.8	13194	85305	0.51804	493
7698.4	1124.6	13486	85476	0.51682	493
7700	1124.8	13392	85608	0.51672	493
7699.4	1124.8	13689	85506	0.51622	493
5105.5	5883.9	73110	2605.9	0.59086	198
5105.3	5884.7	73052	2642.5	0.59094	198
5104.9	5885	72577	2520.6	0.59329	198
5104.6	5885	72983	2679.9	0.59106	198
3503.1	4441.3	67238	32190	0.51561	494
3503	4441.2	66993	32018	0.5167	494
3503.2	4441.1	66704	31776	0.51809	494
3503.8	4442.5	66407	31333	0.52004	494
3503.4	4441.3	66684	31726	0.51827	494
3503.1	4440.8	66693	31902	0.51778	494
3503.1	4441.6	66784	31534	0.51851	494
3502.8	4442.5	66667	31702	0.51838	494
3503.1	4441.5	66838	31962	0.51725	494
3503.3	4442.3	67383	31848	0.51612	494
3503.2	4442.3	66970	31692	0.51761	494
6406.9	4035.8	54117	30277	0.55965	806
6406.8	4035.5	53642	29994	0.56218	806
6407	4036.4	53417	29757	0.56374	806
6407.4	4035.4	53547	29870	0.56292	806
6406.8	4035.8	53772	29927	0.56198	806
6406.8	4036.6	53610	30230	0.5615	806
6406.5	4036	53323	29458	0.56508	806
6406.1	4035	54013	29567	0.56238	806
6406.8	4035.6	53388	29496	0.56473	806
6407	4035.8	53466	30026	0.56267	806
6406.4	4036	53377	29682	0.56413	806
4420.3	8910.2	85574	12868	0.51819	548
4420.7	8909.2	86337	12576	0.51695	548
4420	8910.1	86278	12757	0.51663	548
4420.9	8909.8	86557	12788	0.51583	548
4420.4	8910.1	86080	12758	0.51715	548
4420.4	8909.5	85613	12758	0.51837	548
8609.4	9549.3	24382	23782	0.74082	535
8608.9	9549.8	24501	23951	0.73862	535
8609	9550.7	24494	23677	0.74077	535
8611.1	9549.1	24661	23657	0.73964	535
8609.5	9551	24224	23814	0.7418	535
7721.6	2214.1	41099	46846	0.54824	526
7722.8	2214.1	40750	46978	0.54892	526
7721.7	2214.4	40759	47221	0.54813	526
7722.2	2214.4	41041	47402	0.54669	526
7722.4	2214	40777	47413	0.54748	526
7721.3	2216.1	40920	47358	0.5472	526
7721.6	2213.6	41065	47436	0.54652	526
7722.5	2214.4	40471	47513	0.54812	526
7721.8	2214.9	41413	46756	0.54754	526
7722.5	2214.9	41166	47346	0.54648	526
7722.7	2214.6	40634	47856	0.54655	526
1088.6	8546	31593	35741	0.62656	767
1087.9	8547.6	31696	36420	0.62295	767
1088.6	8546.8	32128	36257	0.62172	767
1088.7	8548.1	31770	36592	0.62182	767
2376.1	9225	10314	46388	0.68278	249
2374.9	9225.7	10221	46024	0.68554	249
2375.1	9224.8	10511	46681	0.67985	249
2375.5	9224	10164	46729	0.68162	249
4074.3	5172.6	4528.9	53070	0.67744	413
4074.2	5173.6	4446.9	52711	0.68004	413
2050.4	4964.5	5246.2	45437	0.72217	650
2051.1	4964	5256.2	46145	0.71712	650
2052.6	4965.3	5193.6	45762	0.72025	650
6355.6	4516	55709	35343	0.53881	483
6356	4516.5	54973	35516	0.54048	483
6355.8	4515.7	55066	35184	0.54119	483
6356.9	4516.9	55274	36141	0.53773	483
6356.4	4515.2	55482	35801	0.53812	483
6356.9	4516.2	54980	35602	0.5402	483
9135.5	2834.3	93671	5518.2	0.51623	895
9134.7	2835.3	93773	5576.5	0.51581	895
9135.3	2834.7	93192	5658.6	0.51711	895
9135.6	2835.3	93566	5486.4	0.51659	895
9135.2	2833.8	93419	5616.6	0.51663	895
9135.9	2834.6	94212	5489.6	0.5149	895
9135.2	2835.4	93105	5656.6	0.51735	895
9135.9	2834.7	93015	5588.9	0.51776	895
9135.2	2835.5	93491	5605.9	0.51647	895
9135.3	2834.3	94346	5510	0.5145	895
9134.5	2834.7	93490	5477.6	0.51681	895
9135.1	2834.7	93452	5561.3	0.51669	895
9134.9	2834.8	93888	5564	0.51555	895
9830.5	4919.7	4321.2	55994	0.66201	386
9831.3	4918.1	4152.4	55995	0.66293	386
9830.6	4918.5	4150.9	55612	0.66506	386
9831.4	4918.6	4131.2	55794	0.66415	386
9830.1	4917.9	4097.7	56221	0.66199	386
9831.3	4917.3	4150.8	55730	0.66441	386
9830.3	4918.6	4142.3	55407	0.66625	386
9830.4	4917.7	4185.3	55852	0.66353	386
9830.7	4918.4	4357.6	55635	0.66378	386
7302.4	8780.6	22865	70503	0.53208	246
7302.7	8782.1	22652	70796	0.53185	246
7303.6	8781.2	22990	70657	0.53129	246
7302.7	8781.3	22532	69756	0.53518	246
7303.3	8780.6	22781	70305	0.53288	246
7303.7	8781.1	22869	70147	0.53309	246
7302.8	8780.9	22826	70210	0.53303	246
7302.3	8781.2	22811	70432	0.53244	246
7360.3	6504.4	16133	3735.8	1.1534	734
7363.4	6503.3	16423	3853.5	1.1418	734
7361.5	6507.1	16584	3674.8	1.1423	734
7361.7	6505.3	16435	3744.4	1.1445	734
7362.5	6504.7	16232	3874	1.1466	734
5315	6945.2	73899	16336	0.54124	417
5315.1	6944.8	74185	16684	0.53935	417
5315.4	6945.7	74255	16701	0.53909	417
5315	6944.3	74320	16875	0.53838	417
5315.3	6945.9	73535	16543	0.54171	417
5314.9	6945.3	74467	16502	0.53905	417
5315.5	6944.8	74127	16686	0.53951	417
5314.7	6946.1	74970	16791	0.53672	417
5314.8	6945.9	73671	16790	0.54056	417
5315.7	6945.8	73997	16661	0.53997	417
5315.4	6944.7	74658	17092	0.53675	417
5315.4	6944.3	74741	16407	0.53852	417
5315.8	6945.2	74293	17045	0.53796	417
5314.7	6945.4	74075	16790	0.53936	417
5315.6	6945.5	74193	16954	0.53852	417
5315.1	6944.6	74060	16541	0.54015	417
5315.2	6945.3	73630	16655	0.54109	417
8666.6	3669	491.95	48769	0.73253	1000
8669.2	3669.1	494.65	48498	0.73453	1000
8668.5	3670.1	565.63	48535	0.73372	1000
8669.4	3668.7	630.47	48299	0.73501	1000
8669.8	3668.5	508.76	47868	0.7392	1000
8668.3	3668	531.68	48326	0.73554	1000
8668.9	3669.5	552.66	48600	0.73334	1000
8668.2	3669.2	520.72	48019	0.73795	1000
8667.3	3668.4	516.26	48028	0.73792	1000
1305.7	1787.9	20210	68371	0.54627	870
1303.9	1787	20458	68978	0.54365	870
1305.2	1786.6	20031	67725	0.54883	870
1303.7	1787.8	20045	68152	0.54746	870
5745.9	7189.7	74745	11815	0.55261	619
5746.3	7191.7	75132	12043	0.55065	619
5745.1	7191.7	74623	12018	0.55235	619
5746.1	7192.1	74410	11629	0.55428	619
5744.7	7190	74718	11806	0.55272	619
5745.9	7191	75258	12056	0.55022	619
964.15	7566.2	5572.9	59299	0.63834	306
963.78	7567.8	5627.4	59707	0.63607	306
963.75	7568	5719.3	58849	0.63983	306
2403.6	8492.6	17952	33.209	1.2123	292
2402.7	8493.2	18296	47.638	1.2004	292
2402.5	8493.5	17791	45.337	1.2174	292
2402.1	8492.5	17578	21.174	1.2255	292
8708.6	8309.4	1537.1	91580	0.5328	915
8708.4	8309.5	1482.2	91277	0.53382	915
8708.2	8310.1	1441.3	92038	0.53176	915
8708	8308	1566.2	92021	0.53146	915
8707.1	8309.2	1633.8	91455	0.53288	915
8707.5	8309.5	1472.9	91312	0.53375	915
8708.2	8309.2	1509.4	91252	0.53382	915
8708.2	8309.2	1614	91209	0.53364	915
2963.2	2297.2	9136.3	778.31	1.6328	182
2963.5	2299.4	9131.2	751.11	1.6355	182
2967.6	2298.6	8842.9	743.07	1.6606	182
2962.8	2301.8	9139.3	659.3	1.6425	182
3221.4	976.34	260.92	45145	0.76299	457
3222.6	976.91	246.42	45192	0.76272	457
3220.9	976.73	259.11	45310	0.76162	457
3221.4	978.03	251.45	45047	0.7639	457
3221.2	978.85	278.32	45250	0.76197	457
8260.6	2361.9	76236	22830	0.51655	116
8260.3	2361.3	77492	23319	0.51206	116
8261.7	2362.1	76937	23232	0.5137	116
8261.2	2361.4	76600	23543	0.51377	116
8260.4	2361.7	76446	23005	0.51555	116
8260.7	2361.1	77112	23214	0.5133	116
8259.2	2360.6	77033	23118	0.51375	116
8260.8	2362.7	77356	23247	0.51259	116
7887.5	7458.2	23481	3892.1	0.98269	993
7888.5	7458	23570	3980.1	0.97952	993
7888.1	7458.1	23836	3903.7	0.97616	993
7888.4	7458.4	23803	3807.2	0.97846	993
4526.1	8544.3	50314	1335.3	0.71539	924
4524.4	8545	50104	1390.6	0.71646	924
4525.1	8546.7	50320	1351.9	0.71524	924
4525.9	8546.2	50103	1299.6	0.7171	924
4524.4	8544.7	50272	1319.3	0.71579	924
2960.7	2302.1	41361	26445	0.62437	182
2960.8	2301.2	41863	27078	0.61921	182
3691.2	8316	82339	6114.4	0.54666	366
3690.6	8316.5	82755	6083.7	0.54548	366
3691.4	8315.1	82306	6234.6	0.54639	366
3691.4	8315.9	82264	6167.7	0.54673	366
3690.6	8315.4	82729	6276.4	0.54496	366
3691.2	8315.2	82630	6009.2	0.54609	366
3691.6	8315.5	82814	6060.8	0.54536	366
3690.7	8315.6	82384	6067	0.54667	366
1121.7	83.336	20963	67801	0.54571	841
1122.3	83.681	20855	68037	0.54531	841
1122.7	82.418	20778	67797	0.54629	841
1122.4	83.065	20814	67662	0.54659	841
1123	82.394	21278	67998	0.54414	841
1123.5	82.491	21040	68512	0.5433	841
1123.2	83.202	20977	67854	0.5455	841
9575.5	3702.8	66276	33701	0.51419	13
9574.4	3701.8	66015	33567	0.51521	13
9574	3701.9	65709	33322	0.51664	13
482.35	2315.1	56351	599.06	0.68128	773
482.89	2314.3	56111	594.78	0.68275	773
484.12	2314.9	56338	560.39	0.6816	773
481.96	2314.5	56149	571.2	0.68266	773
7543.6	8022.2	24373	43183	0.62552	50
7543.5	8021.8	24473	43081	0.62553	50
9796.3	1525.9	12956	70219	0.56374	226
9795.9	1525.5	13374	70342	0.56192	226
9795	1525.1	13406	70374	0.5617	226
1502.8	6454.8	2877.4	9596.9	1.4557	542
1500.6	6453.9	2796	9865.5	1.4449	542
8447.4	5716.7	60611	26323	0.55142	444
5576.6	6859.5	3092.9	7175.3	1.6045	897
5577.2	6855	2994.6	7259.9	1.6055	897
5578.7	6857.7	3007.5	7230.8	1.6068	897
5576.1	6858.3	3109.6	7253	1.5971	897
5576.9	6855.6	3072.6	7084.4	1.6132	897
5573.8	6855.9	3170.7	7141.2	1.6011	897
5580.5	6856.9	3059.8	7267.6	1.5999	897
1110.7	1219.6	34334	66518	0.51196	228
1110.4	1219.8	34131	66036	0.51371	228
1110.6	1220.1	33552	66470	0.51407	228
1109.9	1219.1	33647	66095	0.5148	228
1110.6	1220	33900	66059	0.51424	228
1110.5	1219.5	33765	65731	0.51543	228
1111.3	1219.8	33356	65875	0.51612	228
1110.2	1220.9	34364	66213	0.51266	228
1111.3	1220.2	33951	65506	0.51554	228
1110.5	1219.3	33741	66024	0.51474	228
1747.5	3090.6	70967	8793.6	0.57568	950
1748	3090.9	71242	9027	0.57386	950
1747	3090.8	71656	8807	0.57316	950
1748.8	3091.2	71458	8843.4	0.57374	950
1748	3091.1	71412	8852.4	0.57387	950
2279.4	4499.4	47179	4333.3	0.71634	616
2279.1	4499.4	46390	4392.7	0.72147	616
2278.8	4500.6	46524	4164.7	0.72214	616
2280.3	4498.9	45805	4331.2	0.72611	616
5973.4	5874.2	44415	6087	0.72347	737
5974.6	5873.8	44698	5955	0.72239	737
5973.9	5873.7	44234	6180.3	0.7241	737
5973.9	5873.3	44003	6138.7	0.72607	737
9447.7	8394.9	60224	14201	0.59596	484
9447.9	8394.9	60133	13884	0.5976	484
9448.5	8395.2	60195	13830	0.59757	484
9447.4	8395.5	60060	13814	0.59818	484
9447.2	8394.7	59726	14014	0.59872	484
9447.8	8395	59123	14049	0.60104	484
9449.7	8395.8	60394	13710	0.59725	484
9448.7	8394.3	60120	14116	0.59672	484
5608.3	4316.3	62107	627.12	0.64912	602
5608.5	4316.1	61683	674.53	0.65107	602
5608.7	4316	61413	558.24	0.6531	602
3400.9	8854.6	42955	1146.9	0.77419	58
3400.9	8856.3	43428	1115.2	0.77035	58
3401.3	8856.1	43134	1193	0.77223	58
3400.8	8855.2	43254	1097.2	0.77201	58
3401	8855.6	42861	1243.6	0.77417	58
3399.6	8855	42883	1230.9	0.77409	58
2764.5	9104.7	313.67	35764	0.85597	33
2768.1	9104.4	370.22	35601	0.85723	33
2766.3	9104.2	323.31	35892	0.85433	33
2764.7	9105.7	320.15	35741	0.85616	33
9048.5	7898.7	22.741	88328	0.54698	728
9048.4	7898.7	41.335	88457	0.54652	728
9048.2	7897.9	28.621	88513	0.54639	728
9048.6	7899.2	11.366	88562	0.54629	728
9048.9	7897.8	15.398	88817	0.54549	728
9048.2	7899.3	16.553	88809	0.54551	728
9048.2	7898.2	10.18	89308	0.54401	728
9047.9	7897.4	27.399	88371	0.54683	728
9048.8	7897.8	11.428	87885	0.54839	728
9049.2	7897.9	16.179	89115	0.54458	728
9049.2	7898.3	20.181	88493	0.54648	728
9049.2	7897.5	28.217	88499	0.54643	728
9048.7	7898	14.78	88710	0.54582	728
9047.5	7898	18.307	89162	0.54443	728
9048.2	7899.1	20.393	88668	0.54594	728
3358.3	8046.8	65823	2941	0.62	725
3358.5	8046.8	65461	2976.5	0.62148	725
3357.2	8047	64970	2885.8	0.62414	725
3357.6	8047.1	66016	2911	0.61927	725
3358.5	8047.3	65255	2993.1	0.62234	725
3357	8047.1	65288	2988.5	0.62221	725
9416.7	6191.7	15012	11979	0.98961	167
9417.1	6191.1	14498	12051	0.99782	167
9418.3	6192	14745	11895	0.99611	167
9418.1	6193.9	14677	12213	0.99147	167
9417.3	6191.9	14702	11975	0.99541	167
9416.6	6189.4	14837	12263	0.98762	167
9418.8	6191.9	14799	12232	0.98888	167
9419.7	6190.8	14600	12100	0.99501	167
9418.8	6191.7	14769	12123	0.99144	167
9418.4	6191.5	14608	12097	0.9949	167
9417.5	6193.1	14667	11966	0.99624	167
9418.9	6193.5	14913	11983	0.99136	167
1058.2	3900.4	319.04	65386	0.63427	336
1059.6	3901.7	326.08	65318	0.63457	336
1058.4	3901.9	322.64	65445	0.63397	336
1058.1	3902	336.43	64642	0.63781	336
1059.2	3901.3	335.79	65299	0.63461	336
1058.7	3900.8	299.57	64727	0.63758	336
1058.7	3900.9	302.23	65082	0.63583	336
1058.3	3902.1	323.26	65136	0.63546	336
1058.6	3902.3	307.56	65200	0.63523	336
1059.2	3901.6	327.93	64839	0.63689	336
1058.1	3900.7	370.12	65131	0.63526	336
1059.5	3902	332.05	65383	0.63423	336
1058.1	3901.4	321.89	64886	0.63668	336
1059.6	3901.6	353.54	64990	0.63602	336
1058.9	3902.2	294.65	65256	0.63502	336
1058.8	3900.6	322.52	65230	0.63501	336
1058.9	3902	300.56	65794	0.6324	336
1059.1	3900.6	356.98	64901	0.63644	336
1058	3901.2	356.12	65299	0.63452	336
1058.7	3901.6	307.83	65257	0.63495	336
1059.4	3901.4	337.6	64892	0.63658	336
1058.6	3900.9	318.9	65022	0.63604	336
1059.1	3900.7	299.87	64428	0.63904	336
1057.6	3901.3	327.32	64501	0.63855	336
1059.1	3901.6	352.66	64602	0.63793	336
1058.4	3901.8	340.89	65099	0.63556	336
1058.2	3902.2	316.44	64885	0.63672	336
1058.8	3900.5	312.66	65109	0.63564	336
7918.4	2655.6	46061	28981	0.5935	19
7918.4	2654.6	45981	28733	0.5948	19
7918.4	2655.6	45245	28269	0.59964	19
7918.1	2655.7	45709	28550	0.59662	19
7918.5	2655.2	45807	28578	0.59612	19
7919.9	2655	45629	28513	0.5971	19
7918.9	2655.9	45156	27971	0.60123	19
7919.8	2654.6	45624	27837	0.59986	19
7919.3	2655.2	45619	28662	0.59654	19
7918.4	2655.1	46066	28685	0.59466	19
7919.3	2654.8	44805	28705	0.59966	19
7919.2	2655.2	45812	28345	0.59704	19
7919.1	2656	45855	28801	0.59503	19
7919.9	2655.3	45119	29006	0.59716	19
7918.9	2654.7	45147	28696	0.5983	19
7919	2655.1	45906	28605	0.59561	19
3379.6	5311.7	26528	789.59	0.98368	786
3381.1	5310.3	26736	868.98	0.97855	786
3378.8	5311.1	26465	796.36	0.9847	786
3378.3	5311.1	26174	753.82	0.99077	786
3379.6	5311.4	26165	840.47	0.98935	786
3443.6	1218	53046	98.144	0.70526	445
3442.7	1219.4	53193	72.893	0.70445	445
3443.4	1218.2	52702	99.122	0.70755	445
756.53	8942.2	32391	66253	0.51765	146
756.18	8942	32718	65635	0.51842	146
7715.3	9544	5148	69945	0.5933	825
7716.6	9542.5	5084.9	69576	0.59502	825
7716	9543.5	5224	70012	0.59274	825
7716.3	9543.2	5164	70283	0.59191	825
7716.3	9544	5053.3	69182	0.59672	825
7384.7	5047.2	14711	85427	0.51378	468
7384.3	5047.1	14627	84976	0.51516	468
7384.7	5048.3	14806	85185	0.51416	468
7383.7	5047.8	14538	85285	0.51459	468
7385.2	5047.7	14858	85774	0.51252	468
7385.5	5047.7	14583	84620	0.5162	468
6830.7	1707	154.91	79977	0.57435	477
6831.3	1708.7	159.53	80210	0.5735	477
6831.4	1707.8	154.59	80005	0.57425	477
6831.1	1708.2	152.56	80259	0.57335	477
6831.1	1707.3	181.87	80742	0.57153	477
6830.7	1709	124.74	80453	0.57275	477
6831	1707.9	149.06	80746	0.57163	477
6830.6	1709.1	135.68	80098	0.57398	477
6831	1707.9	150.6	81002	0.57072	477
6831.1	1708.3	144.35	80390	0.57291	477
6832.2	1707.5	122.84	79727	0.57536	477
6830.2	1707.8	159.85	80248	0.57336	477
6830.6	1708.6	139.86	80266	0.57337	477
6831.1	1708.3	188.9	79729	0.57511	477
5288.2	8431.6	727.9	16854	1.2261	104
5287.7	8430.7	787.13	16600	1.233	104
5289	8431.2	736.59	17086	1.2178	104
5290.4	8430.5	681.79	17140	1.2179	104
5288.1	8429.8	779.91	16656	1.2313	104
5289.4	8432.3	655.06	17046	1.222	104
5290.8	8430	705.75	16930	1.2243	104
5289.1	8430	726.19	16764	1.2294	104
5288.9	8429.1	694.02	16806	1.229	104
5288.1	8431	643.42	17007	1.2238	104
5288.7	8431.4	679.46	16964	1.224	104
5289.5	8429.8	710.62	16771	1.2296	104
5289.3	8430.4	717.42	16975	1.2223	104
5288.8	8432.2	704.16	17065	1.2197	104
5288.1	8431.1	688.72	16872	1.2269	104
6539.5	4014.8	13975	85914	0.51442	935
6539.2	4015	13815	86003	0.5146	935
6539.7	4015.8	13995	85975	0.51421	935
6539.6	4015.7	13927	85826	0.51477	935
6540	4015.1	14014	86184	0.51362	935
6539.1	4015.3	13814	86197	0.51411	935
6539.8	4015	14023	85357	0.51574	935
6539.8	4015.7	13820	85664	0.51547	935
6539.9	4015.1	13935	85210	0.51634	935
6539.3	4015.8	13949	86131	0.51393	935
3910.4	2059.3	8822.8	1683.5	1.5862	322
3910.2	2060.8	9133.8	1691.7	1.5626	322
3909.8	2058.7	8974	1902.4	1.559	322
6025.3	565.83	89221	7765.8	0.52206	449
6024.6	565.67	89109	7904.6	0.52199	449
6025.2	564.72	88452	7603.4	0.52458	449
6023	565.9	89459	7593.6	0.52188	449
6024.9	565.78	88811	7706.7	0.52333	449
8902.7	8012.5	26773	59213	0.55445	793
8903.8	8012.7	26883	58919	0.55504	793
8904	8013	26574	58973	0.55587	793
8903.9	8012	27269	59267	0.55269	793
8903.6	8011.9	27315	58849	0.55388	793
8902.9	8012.7	26942	59192	0.55397	793
8902.7	8012.4	26899	59778	0.55224	793
8903	8011.1	27544	60134	0.54907	793
8903.8	8013	27089	59112	0.55376	793
8902.3	8012.4	27076	59885	0.55133	793
8904.1	8012.4	26821	59142	0.55453	793
8902.8	8012.5	26979	59227	0.55374	793
8904.2	8012.8	26961	59590	0.55264	793
7317.5	323.94	3665	92762	0.52357	178
7318.8	322.23	3663.1	92896	0.52321	178
7317.9	322.5	3450.8	92263	0.52552	178
7318.7	324	3630.7	92187	0.52523	178
7318.7	322.44	3593.6	92138	0.52547	178
7318	322.36	3553.4	92193	0.52543	178
5311.9	7202.7	42018	57008	0.51666	411
5311.9	7202.8	42245	57351	0.51518	411
5311.4	7202.2	42199	56893	0.51648	411
5311.5	7201.8	41769	57478	0.51608	411
5312.6	7203	42123	56479	0.51777	411
6964.7	2570.7	3858.8	76619	0.57311	604
6965.1	2570.6	4098.1	77197	0.57022	604
6964.4	2571	3897	77168	0.57103	604
6965.5	2571.4	4042.7	77054	0.57092	604
3137.9	9093.6	77189	15466	0.53412	898
3138.5	9094.5	77166	15180	0.53502	898
3137.7	9094.9	77255	15138	0.53488	898
3137.7	9094.7	76879	14975	0.53645	898
3138.6	9094.6	76511	15402	0.53627	898
3137	9094.4	76942	14805	0.53676	898
3137.2	9094.2	77083	14951	0.53592	898
1069.6	1079.2	32685	66496	0.51625	121
1070.4	1078.5	33078	65647	0.51744	121
1071	1078.9	32603	66108	0.51748	121
7058.4	6274.9	65981	8809.9	0.5945	31
7058	6274.6	65973	8828.3	0.59446	31
7057.4	6274.9	66043	8722.8	0.5946	31
7058.3	6275.5	66993	8934.3	0.59003	31
7057.6	6275.1	66056	8761.7	0.59439	31
7058	6275	66172	8630.4	0.59445	31
7056.8	6274	65982	8707.5	0.5949	31
7056.9	6275.4	66220	8704.6	0.59397	31
7056.5	6275.4	66263	8926.3	0.59292	31
7057.3	6274.1	66886	8743.2	0.5912	31
7056.9	6274.7	66045	8754.2	0.59447	31
7057.3	6275.1	66633	8921	0.59149	31
7057.1	6275	66203	8758.7	0.59382	31
7057.4	6274.6	65748	8705.6	0.59585	31
6256.5	9796.9	17095	77201	0.52946	626
6255.5	9796.9	16724	76634	0.53211	626
6255.8	9796.6	16794	77633	0.52909	626
6255.9	9796.5	16710	77741	0.52902	626
6256.7	9796.6	17159	77733	0.52779	626
6256.4	9796.8	16981	77212	0.52974	626
6254.6	9796.7	16835	77830	0.52842	626
6256.4	9796.9	16606	76946	0.53156	626
6733.6	4609.6	54654	33507	0.54757	861
6734.5	4609.4	53640	33475	0.55084	861
6733.9	4608.7	54480	33303	0.54875	861
6733.8	4609.7	54820	33243	0.54787	861
6734.5	4609	53853	33375	0.55049	861
6734	4609.4	54331	33396	0.54892	861
6732.9	4609.7	54155	33767	0.54831	861
6733.9	4609.2	55073	33545	0.54615	861
6735.4	4608.6	54201	33163	0.55006	861
6734.5	4609.4	54286	33332	0.54926	861
9207.1	2079.1	68779	64.195	0.61965	976
9208.8	2078.7	68476	115.09	0.62079	976
9208.7	2079	68777	98.366	0.61951	976
9208.5	2078.5	69141	82.855	0.61794	976
9208	2078.4	68634	100.92	0.62014	976
248.33	2553.1	1693.4	68271	0.61466	699
247.59	2552.7	1751	68290	0.61433	699
248.47	2552.8	1706.4	68665	0.61288	699
248.31	2554.1	1810.8	67837	0.61606	699
248.58	2553.3	1697	68511	0.6136	699
248.63	2553.4	1627.3	68810	0.61259	699
248.85	2552.4	1704.6	68245	0.61473	699
248.39	2553.5	1670.7	68126	0.6154	699
247.4	2553.6	1717	68421	0.6139	699
249.32	2553.4	1726.7	68328	0.61427	699
248.26	2552.9	1615.4	68914	0.6122	699
247.82	2555	1782.4	68426	0.61359	699
248.82	2554.1	1734.7	68176	0.6149	699
249.16	2554.2	1703.4	67882	0.61634	699
248.52	2552.8	1677	67887	0.61643	699
248.65	2552.6	1673.3	68229	0.61494	699
248.47	2552.9	1695.4	68154	0.61517	699
249.58	2554.1	1672	68664	0.61304	699
1299	4130.6	72364	10056	0.56632	96
1297.5	4131.3	72899	10128	0.56424	96
1298.2	4130.6	71619	10605	0.56699	96
1297.9	4130.7	71939	10083	0.56769	96
1299	4130.4	72381	10383	0.56514	96
1299.4	4129.9	72289	10086	0.56647	96
1297.4	4130.8	72090	10034	0.56734	96
1298.7	4130.3	71889	10164	0.56758	96
1298.1	4130.3	71917	10288	0.56705	96
1298	4129.5	72431	10250	0.56542	96
1298.3	4130.2	71583	10273	0.56826	96
9309.7	7257.3	17994	67095	0.55736	679
9308.4	7256.4	17987	67357	0.55653	679
9308.4	7257.4	18052	67190	0.55686	679
2701.7	2556.4	48529	36612	0.5572	665
2703.3	2556.1	47963	36954	0.55793	665
2702.7	2555.5	48364	36953	0.55662	665
2701.9	2556.7	48610	36842	0.55618	665
2701.6	2556	48432	37290	0.5553	665
2703.1	2554.9	49026	36946	0.55449	665
2703	2555.5	48156	37383	0.5559	665
2702.6	2557.1	48175	37297	0.55611	665
2702.3	2555.4	48649	37390	0.55428	665
2701.8	2555.7	48596	37129	0.55529	665
2702.8	2556.5	48228	36697	0.5579	665
2702.4	2556.1	47698	36668	0.55975	665
2702.7	2556.1	48524	37292	0.555	665
2701.8	2555.6	48301	36977	0.55674	665
2701.3	2556.3	47926	36738	0.55876	665
2632.3	423.5	35941	56860	0.5337	107
2632.3	423.33	35722	56873	0.5343	107
2633.1	425.22	35665	56452	0.53568	107
2632.4	424.24	35402	56386	0.53664	107
2632.8	425.23	35701	56233	0.53621	107
2631.9	424.39	36105	56449	0.53441	107
2633	424.46	35948	56549	0.53458	107
2632.6	425.06	35320	56818	0.53562	107
4162.4	4017.9	20196	77048	0.52137	496
4163.2	4016.9	20472	77124	0.52043	496
4162.6	4017	19915	76203	0.52441	496
4163.3	4018.2	20217	76200	0.5236	496
9170.8	1008	59953	39176	0.51639	470
9171.7	1007.2	59735	39115	0.51711	470
9171	1007.7	59217	38934	0.51895	470
9171.1	1007.9	59506	39107	0.51774	470
9170.1	1007	59325	39105	0.51822	470
9169.8	1007.7	58925	38704	0.52034	470
9170	1008.2	59069	38535	0.52041	470
9171	1007.1	59534	38663	0.51883	470
9171	1007.2	59113	38613	0.52008	470
9171.5	1007.6	59025	38749	0.51995	470
9170.6	1007.6	59870	38576	0.51818	470
1054.5	8366.8	86288	13683	0.51421	419
1054.9	8365.5	85680	13567	0.51608	419
1055	8366.3	85865	13751	0.51512	419
1054.8	8365.6	85645	13788	0.5156	419
1053.9	8366.1	86299	14025	0.5133	419
1053.9	8365.4	86402	13571	0.5142	419
1053.9	8366.6	85618	13793	0.51566	419
1054.4	8366.4	86060	13778	0.51455	419
1054.4	8365.1	86133	14027	0.51372	419
1055.1	8365.2	86318	13737	0.51399	419
1054.4	8365.6	86107	14071	0.51368	419
1055.5	8365.1	86537	13473	0.51411	419
1055.1	8366.1	86387	13933	0.51331	419
1053.4	8365.8	85922	13770	0.51493	419
1055.2	8364.9	86968	13977	0.51172	419
1055.1	8365.4	86051	13914	0.51422	419
5469.3	9387.3	41079	2565.5	0.77824	478
5469	9386.9	40818	2589.6	0.78035	478
5468.9	9386.8	41171	2562.1	0.77744	478
5469.6	9387	40752	2460.2	0.78212	478
5469.8	9387.1	40566	2501.1	0.78343	478
5470.3	9385.9	40823	2492.3	0.78119	478
5469	9388.3	40324	2530	0.78538	478
1754.7	1432.6	14530	60113	0.59509	461
1756.4	1432.6	14798	59132	0.59795	461
1755.4	1433.8	14617	59948	0.5954	461
1757.5	1433.5	14724	59676	0.59606	461
1755.3	1433.6	14409	59989	0.59607	461
1755.7	1433.1	14735	59701	0.59591	461
731.54	3687.9	47397	258.16	0.74476	797
732.43	3689.2	48096	214.72	0.73969	797
732.82	3688.5	47778	217.14	0.74212	797
4895.3	9858.1	16811	25469	0.7907	46
4896.4	9856.8	16816	24883	0.79619	46
4896.3	9857.6	16767	25643	0.78949	46
4896.2	9857.3	16694	25187	0.79445	46
4897.4	9856.8	16612	25424	0.79299	46
4895.9	9860	16587	25168	0.79565	46
4896.3	9857.9	16623	25689	0.7904	46
4896.3	9859.1	16755	25426	0.79162	46
4896.7	9857.1	16580	25518	0.7924	46
4899.1	9857.2	16541	25305	0.79478	46
4895.6	9857.4	16880	25609	0.78874	46
4897.6	9857.4	16703	25552	0.79093	46
4897.7	9856.5	16698	25481	0.79164	46
4897.7	9857.4	16457	25382	0.79485	46
4897	9858.3	16744	25372	0.79223	46
4898.3	9858	16940	25070	0.79323	46
4896.1	9857.3	16432	25283	0.79604	46
4896.6	9858.9	16604	24945	0.79762	46
4897.1	9857.9	16512	25440	0.79378	46
4896.7	9857.7	17150	25233	0.78973	46
4896.1	9857.9	16432	25749	0.79162	46
4895.4	9859.6	16797	24994	0.7953	46
4896.7	9857.7	16616	25051	0.79649	46
4897.9	9859.4	16720	25430	0.79191	46
3064.8	8363.8	91830	1088.6	0.53336	196
3065.2	8364.2	91929	1062.4	0.53316	196
3064.6	8363	91223	1081.4	0.53514	196
3065	8363.2	91934	1146.2	0.5329	196
3065.2	8364.1	91702	1016.3	0.53394	196
3064.7	8364.3	91800	1142.7	0.5333	196
3064.4	8364.4	91905	1099.5	0.53312	196
3065	8363.7	91097	1015.6	0.53569	196
3064.5	8363.4	91483	1075.9	0.5344	196
3064.6	8364.2	91428	1140.1	0.53437	196
3624.7	7900.7	73909	22594	0.52336	645
3624.5	7900.5	73198	22956	0.52432	645
3625	7901.1	73065	22714	0.52534	645
3623.9	7900.5	73189	22525	0.52552	645
3624.1	7901.3	73212	22604	0.52524	645
3623.5	7901.2	73398	22218	0.52579	645
3624.5	7900.3	73410	22659	0.52455	645
3623.4	7900.2	73815	22693	0.52335	645
3623.8	7901.3	72925	22508	0.52629	645
3625.5	7900.8	73776	22509	0.52396	645
3624.6	7901	73898	22661	0.52321	645
3624.6	7901	73524	22769	0.52393	645
3624.6	7900.9	72960	23202	0.52429	645
2.1356	9063.3	7124.7	92650	0.51472	609
1.6894	9063.1	7038.5	91247	0.5186	609
1.7493	9063.8	7208.7	92348	0.51528	609
2.2093	9064.6	7039	92047	0.5165	609
1.8349	9063.4	7140	92493	0.51508	609
1.4053	9063.6	7108.6	93185	0.51338	609
1.9777	9062.9	7039.8	93233	0.51343	609
6858.3	4571.2	70065	11536	0.56915	917
6859.1	4571	70299	11722	0.56769	917
6858	4570.6	69931	11431	0.56999	917
6858.9	4571.3	70483	11416	0.56812	917
457.92	8004.8	32984	18081	0.71947	34
458.18	8005.1	32873	18296	0.71874	34
457.66	8004.2	32331	18137	0.72371	34
459.57	8004	32659	18119	0.7215	34
458.4	8003.8	32598	17824	0.72405	34
457.98	8002.6	32780	17902	0.72219	34
460.11	8004.5	32452	18339	0.72141	34
458.62	8003.2	32968	18177	0.71891	34
2076.3	5866.6	1863.4	2651.7	2.4196	211
2078.7	5861.8	1877.9	2691.2	2.4053	211
2074.2	5864.4	1848.8	2641.8	2.4262	211
2084.5	5866.1	1770.7	2610.5	2.4563	211
8786.8	2793.3	62852	5685.7	0.62103	607
8785.7	2792.8	63849	6055.1	0.61493	607
8787.7	2792.8	63747	6138.6	0.61501	607
8786.9	2793.4	63989	5902.2	0.61499	607
8786.9	2793.4	63154	5853.2	0.61891	607
8785.6	2793.2	63511	5916.3	0.61703	607
8787.5	2792.8	64095	6020.5	0.614	607
5838.9	644.1	40377	58850	0.51613	389
5839.9	642.85	40466	59029	0.51544	389
5839.7	642.87	40905	59256	0.51372	389
5839.4	642.84	40483	59446	0.51432	389
1546.2	6994.2	17731	48875	0.62997	584
1544.5	6994.2	17965	47818	0.6339	584
1545.2	6993.9	17847	47951	0.63382	584
1544.1	6994.6	17799	48370	0.63205	584
1543.9	6995	18058	48350	0.63091	584
1544.7	6994.9	18113	48142	0.63164	584
8532.9	1724	86225	6195.9	0.5348	663
8533.4	1724.7	86477	6280.9	0.53383	663
8533.1	1723.7	85695	6127.1	0.53654	663
8532.8	1724	86335	5810.1	0.5356	663
8532.6	1724.5	85955	6031.4	0.53606	663
8533.5	1723.8	85483	6175.7	0.53702	663
8533	1724.3	86473	5944.3	0.53481	663
8532.1	1724.7	86031	6084.3	0.53568	663
5594	8381.4	55567	14891	0.61251	701
5594	8382.6	55362	15162	0.61222	701
5593.7	8381.7	55533	14994	0.6122	701
5594.3	8383.1	55977	14985	0.61033	701
5593.8	8380.8	56208	14917	0.60963	701
5594.1	8382.9	56218	15270	0.60808	701
5594	8382.3	55088	14986	0.61418	701
5593.9	8382.5	55706	14916	0.61179	701
7097.6	870.5	63085	16930	0.57476	49
7096.8	870.06	63703	16894	0.57269	49
7096.5	871.55	63568	16841	0.57335	49
7096.9	871.26	63778	16744	0.57295	49
7097.7	870.82	63551	16866	0.57333	49
9423.2	6191.9	15193	83582	0.51731	167
9423.8	6193	15046	84096	0.51635	167
9423.7	6192.2	14877	84214	0.51649	167
4453.4	9570.6	75787	9775.5	0.55582	660
4453.7	9569.8	75871	9436.3	0.55665	660
2640.7	2100.2	15687	26008	0.79622	134
2641	2097.4	15520	25709	0.80071	134
2639.7	2100.7	15692	26196	0.79439	134
8159.8	3469.8	3277.6	12255	1.3045	990
8157.7	3469.8	3340	12376	1.2969	990
8158.1	3472.6	3293.6	12300	1.302	990
8159.3	3469.9	3291.1	12624	1.2888	990
8161.6	3469.3	3383.1	12158	1.3042	990
8162	3468.1	3180.4	12365	1.304	990
8158.4	3468.4	3252.7	12380	1.3003	990
8160.5	3470.5	3298.4	12461	1.2951	990
8158.8	3467.4	3326.1	12520	1.2916	990
8159.5	3467.4	3422.3	12363	1.2941	990
8160.5	3467.9	3304.5	12129	1.3087	990
8160	3472.6	3357.5	12714	1.2825	990
8159.2	3470.2	3344.5	12140	1.3066	990
8158.8	3468.8	3291.2	12359	1.2996	990
8159.3	3467.5	3441	12623	1.2828	990
2969.3	5449.5	48940	2570.3	0.71636	237
2970.5	5449.4	49017	2568.9	0.71583	237
2970.2	5450	49041	2622.3	0.7153	237
2971.4	5448.6	49464	2522.8	0.71307	237
2969.1	5449.8	49637	2610.3	0.71129	237
2970.6	5450.8	49570	2578.4	0.71196	237
2969.2	5450.6	49475	2522.7	0.71299	237
9506.2	4140.7	459.55	5408.9	2.1223	997
9515.2	4141.9	445.04	5406.6	2.1254	997
9509.3	4140.3	371.38	5324.8	2.1542	997
9507.6	4142	456.09	5274.7	2.1477	997
9509.9	4136.6	389.23	5356.4	2.1449	997
9509.5	4144.8	436.45	5253.8	2.1553	997
9509	4140.1	447.74	5301.6	2.1442	997
498.82	2354.2	66298	31819	0.51904	646
346.54	5297.9	44674	14009	0.67115	40
344.86	5297.1	44455	14076	0.67202	40
345.44	5296.4	43917	13913	0.67608	40
4885.2	5820.7	4520.6	80200	0.55857	247
4885.5	5821.5	4847.8	79897	0.55849	247
1062.1	2343.2	14456	54631	0.61855	944
1062.7	2341.6	14149	54042	0.62261	944
1063.1	2341.4	14338	54405	0.6201	944
3075.7	4981.3	3286.1	92962	0.52406	750
3075.7	4980.5	3421.9	92867	0.52395	750
7301	5947.8	1100.3	83495	0.55899	628
7301.6	5948.3	1010.2	83019	0.56087	628
7302.1	5948.7	1084.5	82659	0.56182	628
1121.8	89.806	6339.3	82235	0.54629	841
1122	89.913	6276.1	81322	0.54932	841
8094.6	5383.8	3806.4	83470	0.55034	961
8094.5	5384	3909.1	83305	0.55053	961
8094	5384.4	4010.8	84170	0.54751	961
8094.9	5383.8	3971.4	83113	0.55094	961
567.44	333.95	84264	1877.4	0.55395	723
567.68	333.79	83779	1866.4	0.55555	723
988.08	8280.3	53401	45222	0.51771	948
988.26	8282.2	54133	45016	0.51633	948
988.53	8280.7	53590	45537	0.51639	948
987.61	8281	53469	45381	0.51712	948
987.37	8280.7	53311	45335	0.51765	948
988.55	8281.4	53162	45370	0.51795	948
989.09	8281.3	53398	45074	0.51811	948
988.49	8280.5	53529	45532	0.51656	948
5146.2	1883.4	32277	42318	0.59528	581
5146.5	1885.7	32410	42214	0.59516	581
5144.5	1884.9	32348	42236	0.59532	581
5145.3	1884.8	32595	42281	0.59416	581
5145.9	1884.7	32224	42443	0.595	581
5145.6	1884.2	33086	41647	0.59473	581
5145.3	1884.7	32819	42548	0.59222	581
5145.7	1884.3	32861	42723	0.59138	581
5145.5	1884.3	32913	42490	0.59208	581
5145	1884.5	32467	41975	0.59589	581
5146.2	1885	32474	41959	0.59593	581
5145.4	1885.1	32682	42052	0.59473	581
5145.4	1884.9	32666	42204	0.59419	581
5144.5	1885	32966	42012	0.59376	581
5145.9	1884.1	33051	42325	0.59219	581
5145.6	1884.3	32537	42064	0.59525	581
9478.2	5756.7	30127	2960.1	0.89381	671
9480.3	5756.7	30577	2898.4	0.88861	671
9479.8	5758.8	30483	2700.3	0.89251	671
1847.1	436.41	1139.2	87042	0.54751	892
1846.8	437.28	1142.3	87384	0.54643	892
1846.4	437.28	1032.9	87223	0.54727	892
1846.5	436.39	1135.2	86861	0.54808	892
1845.7	436.83	1112.3	87079	0.54747	892
1847.9	436.34	1078.7	86886	0.54818	892
1177.4	4713.5	37664	37498	0.59303	805
1178	4713.1	37442	37535	0.59376	805
1177.4	4712.7	37308	37722	0.59355	805
1177.9	4713.9	37964	37545	0.59167	805
1177.8	4712.3	37741	37597	0.59234	805
7298.6	5952.2	93035	5999	0.51664	628
7299.6	5952.8	91822	6030.5	0.51974	628
7299.2	5953.4	92401	6169.9	0.51785	628
8003.6	7725.8	67432	19.747	0.62601	130
8003.6	7726.3	66877	27.714	0.62856	130
8004.3	7725.5	67669	27.406	0.62488	130
8422.8	889.43	69889	3508.1	0.60012	700
8424.2	889.3	70465	3373.6	0.59832	700
8424.6	889.42	70237	3558.9	0.59849	700
7152.1	9806.2	17601	69806	0.54992	275
7151.4	9806.3	17593	69583	0.55065	275
7152.2	9806.4	17594	69786	0.55001	275
7151.4	9805.8	17383	69496	0.55159	275
7152.5	9805.4	17668	69661	0.55017	275
7152	9805.9	17776	70043	0.54863	275
7152.1	9806.5	17743	69578	0.5502	275
7152.3	9806.4	17614	69559	0.55066	275
7152.3	9805.5	17522	69777	0.55026	275
7152	9806.5	17575	69972	0.54948	275
7152.9	9806	17877	69750	0.54923	275
7151.4	9805.3	17581	69850	0.54985	275
7151.6	9805.4	17861	69964	0.54861	275
7153.2	9806.2	17396	70118	0.54959	275
4229.1	3276.8	12241	13329	1.0167	873
4228	3275.9	12165	13082	1.0232	873
4228.3	3275.4	12251	13431	1.0145	873
4231	3276.9	12278	13128	1.02	873
4228.3	3276.4	12696	13187	1.0106	873
3373.4	7262.5	8675.5	79599	0.54722	100
3373.5	7262.8	8549.8	79345	0.54839	100
3372.7	7262.6	8791.7	79342	0.54765	100
3374.1	7263.7	8811.6	79695	0.5465	100
3373.6	7263.3	8606.7	79004	0.54929	100
3373.8	7264.5	8855.7	79384	0.54732	100
3374	7262.9	8981.2	78929	0.54835	100
3374.1	7263.8	8749.6	79434	0.5475	100
3374	7264.3	8789.2	80168	0.54511	100
1197	3671.1	582.38	78305	0.57886	488
1196.9	3673	600.93	78625	0.57762	488
1198.3	3674.1	635.29	78394	0.57834	488
1112.3	1213.9	22635	71824	0.529	228
1111.8	1213.3	22213	71874	0.53004	228
1111.7	1214	22800	71633	0.52907	228
9573.9	3707	34857	6026	0.80409	13
9573.9	3707.6	34776	5840	0.80673	13
9572.4	3707.9	34894	5852.2	0.80543	13
9571.9	3707.1	34629	5820.6	0.80839	13
9573.7	3705.7	34395	5680.4	0.81215	13
9572.4	3708.2	34874	5941.5	0.80476	13
9572.5	3706.6	35143	5949.4	0.80204	13
9572.8	3706	34808	5832.2	0.80649	13
9572.6	3707	34490	5732.3	0.81067	13
9573.2	3705.3	34874	5724.5	0.8069	13
9573.3	3707	34823	5973.8	0.80494	13
4452.2	297.7	91467	144.11	0.53716	47
4453.2	298.24	91573	188.5	0.53672	47
4453	298.71	92699	163.76	0.53353	47
4452.2	298.63	92499	198.06	0.534	47
4453.7	298.08	92874	216	0.53288	47
6822.5	6671.4	11360	61402	0.60273	302
6822.8	6671.2	11122	60852	0.60602	302
6822	6671.5	11118	60532	0.60739	302
6823.1	6670.9	11363	61023	0.60429	302
6822.6	6670.6	11178	60949	0.60538	302
6822.9	6671.4	11363	60959	0.60456	302
6823.1	6672	11119	61182	0.60465	302
6822.1	6670.7	11365	61318	0.60306	302
6821.9	6671	11021	60537	0.60778	302
6823.3	6671.4	11294	61515	0.60254	302
6822.3	6670.9	11278	61308	0.60346	302
6822.6	6671.4	11298	60792	0.60553	302
6823.4	6670.7	11326	60904	0.60495	302
6822.1	6671.3	11217	60285	0.60802	302
6821.9	6672.6	11155	61394	0.60362	302
6823.1	6671.5	11499	61526	0.60164	302
6821.8	6672.1	11219	61771	0.60179	302
6822.8	6671.2	11193	61801	0.60177	302
6822.1	6671.8	11470	60756	0.60496	302
6822.5	6671.9	11261	61220	0.6039	302
6822	6672.9	11111	61363	0.60393	302
6821.7	6671.9	11135	61013	0.60529	302
6822.4	6670.9	11418	61191	0.60337	302
838.24	1489.8	24560	46937	0.60804	319
838.01	1489.5	24212	48022	0.60493	319
838.23	1490.8	24394	47702	0.60551	319
7233.3	9993.6	16320	7328.8	1.0572	875
7229	9994.6	16463	7294.5	1.0548	875
7234.9	9993.1	16426	7551.1	1.05	875
7230.2	9993.2	16759	7109	1.0524	875
7233.6	9994.4	16493	7113.9	1.0582	875
7231.3	9993.2	16644	7322.8	1.0502	875
7229.8	9992.3	16455	7198.6	1.0571	875
7231.6	9993.9	16544	7195.3	1.0552	875
7233.8	9995.2	16400	7172.5	1.059	875
7231.1	9993.5	16386	7381.3	1.0546	875
7233.7	9991.3	16694	7038.9	1.0554	875
7232.7	9993.5	16235	7163	1.0629	875
7233.4	9993.4	16467	7143.3	1.0581	875
7230.8	9993.1	16540	7335.4	1.0522	875
7233.1	9992.1	16549	7056.8	1.0582	875
7232.6	9994.1	16516	7364	1.0521	875
252.44	2558.5	11965	33.147	1.4843	699
249.79	2557.9	12063	12.005	1.4795	699
250.45	2556.1	11762	32.924	1.497	699
252	2559	11641	17.331	1.5058	699
251.36	2558	12362	23.842	1.4609	699
1059.9	1894.6	58884	40156	0.51662	518
1058.9	1894.4	59387	40504	0.51441	518
1060.4	1895.1	59486	40441	0.51432	518
1059.6	1895.2	59183	40716	0.51439	518
1059.6	1895.3	59328	40161	0.51545	518
6868.6	8561.8	868.86	3341.5	2.5056	549
6870	8562.1	803.1	3444.5	2.4946	549
6876.4	8565.7	887.86	3281.2	2.518	549
6870.1	8562.7	869.45	3174.2	2.5568	549
5832.3	8448.5	54602	4683.4	0.66773	810
5830.7	8449.3	54961	4846.6	0.66481	810
5832.2	8447.2	54641	4879.9	0.66641	810
1894.2	2211.5	61595	38393	0.51416	652
1894.3	2210.6	61028	38232	0.51605	652
1893.3	2212.4	61945	38436	0.51316	652
1894.9	2211.7	61634	38021	0.51502	652
1895.7	2211.4	61492	38429	0.51434	652
1894.8	2212	60962	37829	0.51727	652
1894.2	2212.1	61546	38141	0.51494	652
1894.3	2211.6	61332	38160	0.51544	652
1893.7	2211.2	61230	37986	0.51616	652
1894.2	2211.1	61673	38213	0.51443	652
4635.3	6930.6	27963	67588	0.52597	946
4634.4	6930.6	28107	67854	0.52484	946
4634.6	6929.9	27721	66838	0.52872	946
6202.7	672.31	14142	72021	0.55388	910
6203.7	672.79	14558	72413	0.5513	910
6204	671.74	14065	72590	0.55231	910
6202.6	672	14448	72940	0.54998	910
6202.7	672	14331	72937	0.55036	910
6204.1	672.83	14298	73202	0.54963	910
6203.3	671.51	14479	73579	0.54789	910
6203	671.6	14474	72659	0.55079	910
6203.1	672.4	14585	72811	0.54996	910
6203.8	672.98	14541	72946	0.54967	910
1094.9	1427.1	18087	63342	0.56975	519
1094.7	1427.8	18288	63886	0.56716	519
1094.8	1427.9	18023	63757	0.56853	519
1094.5	1426.7	18299	63880	0.56715	519
1095.1	1427.8	18005	63325	0.5701	519
4692.1	1260.2	262.52	42195	0.78904	98
4691.4	1259.6	285.49	42487	0.78612	98
4691.6	1258.5	265.49	42437	0.78677	98
4690.8	1259.9	273.64	42010	0.79066	98
4692	1260.6	271.06	42500	0.78614	98
6245.7	4331.1	13221	2487.3	1.2972	256
6244.8	4330.6	13533	2583.7	1.2807	256
6244.8	4332	13341	2688.9	1.2841	256
6243.4	4329.4	13297	2686.2	1.286	256
6241.8	4330.3	13410	2578.3	1.2858	256
6243.1	4331.3	13359	2695.3	1.2832	256
8851.1	6470.8	59252	1552.4	0.65934	262
8852.2	6471.7	58741	1486.8	0.66249	262
8851.8	6471.4	59315	1517.4	0.65919	262
8852.9	6471.3	58760	1491.7	0.66236	262
8852.7	6472.1	58696	1437.8	0.663	262
7946.7	6935.6	115.18	8697	1.7319	102
4537	9134.3	41937	620.43	0.78811	316
4537.3	9135.1	42193	653.52	0.78545	316
4535.5	9134.4	42814	644.36	0.7799	316
4535	9133.2	42436	733.96	0.7825	316
4536.2	9134.7	41922	605.62	0.78839	316
4535.7	9134	42127	695.82	0.78567	316
4536.7	9133.3	42971	680.88	0.77817	316
3497.2	6625.7	10503	62148	0.60319	76
3495.9	6625.9	10732	61522	0.60484	76
3497.5	6625.4	10766	61702	0.60396	76
3497.4	6626.5	10827	62186	0.60169	76
7811.6	9624.4	22621	5175	0.97518	779
7810.6	9623.1	22507	5050.5	0.97939	779
7810.8	9625.5	22475	5103.9	0.97901	779
7810.8	9622.3	22151	5296.5	0.98135	779
7811.2	9621.9	22521	5211	0.9763	779
7809.4	9623.1	22261	5158.4	0.98185	779
1108.3	7500.7	19466	14275	0.88511	160
1109.9	7499.1	19684	13669	0.89024	160
1109.2	7500.8	19507	14022	0.8879	160
1108.3	7499.7	19170	13793	0.89551	160
1450.8	542.63	64922	33030	0.51948	140
1450.6	542.65	64914	33254	0.51891	140
1450.6	543.51	65109	32766	0.51968	140
1450.3	543.21	65317	32753	0.51917	140
1449.9	542.42	64582	33100	0.5202	140
1450.3	542.15	65066	32757	0.51982	140
784.58	7669.9	26879	15396	0.79074	119
784.33	7671.1	26539	15494	0.79302	119
784.81	7669.9	26636	15257	0.79433	119
785.39	7670.2	26673	15450	0.79217	119
784.76	7671	26445	15630	0.79261	119
784.58	7669.4	26544	15450	0.79338	119
784.61	7669.8	26766	15701	0.78896	119
785.81	7669.8	26549	15282	0.79492	119
785.1	7670.2	26539	15521	0.79276	119
9158.5	192.36	7563.9	54236	0.65401	451
9158	194.8	7678	54766	0.65062	451
9158.4	194.27	7649	54295	0.65324	451
9157.3	194.17	7611.1	54288	0.65348	451
9157.3	193.63	7609.4	53929	0.65539	451
9157.5	192.67	7701.3	54065	0.65418	451
5765	5168.6	6457.9	77943	0.55963	476
5765.3	5168.6	6698.1	77980	0.55871	476
5766.4	5167.9	6621.4	76996	0.56225	476
5765.3	5168	6797.3	77589	0.55968	476
2463.8	5813	24949	4105.9	0.95382	623
2463.3	5814.3	24798	4217.8	0.95446	623
2463.7	5814.9	25296	4067.7	0.94879	623
2463.1	5815.1	25379	4276.7	0.94411	623
2464.7	5815.7	24995	4392.1	0.94842	623
9233.6	9295.2	51594	48472	0.51396	972
9232.8	9296.5	51240	48302	0.51531	972
9232	9295.6	51717	48183	0.51439	972
9233.5	9295.3	51338	48258	0.51518	972
9232.9	9295.7	52024	48615	0.5125	972
9232.7	9295.1	51206	48565	0.51472	972
9233.9	9295.2	51865	47747	0.51513	972
9233.1	9294.5	51168	48311	0.51548	972
9234.3	9295.8	51505	48407	0.51436	972
9234	9295	51782	48115	0.5144	972
9233.4	9296.2	52222	48127	0.51324	972
9233.4	9295.2	51334	48122	0.51554	972
9233.6	9294.9	51734	48794	0.51278	972
9232.3	9295.2	51888	48375	0.51346	972
1773.2	2853.5	14423	84229	0.51764	706
1774.3	2852.7	14348	84681	0.51665	706
1774.5	2853.2	14230	84460	0.51753	706
1772.4	2853.2	14273	84610	0.51703	706
1773.6	2853.5	13997	84583	0.51782	706
1773.3	2853.4	14268	85371	0.51506	706
1773.4	2852.9	14174	84840	0.51669	706
1773.6	2853.6	14397	84553	0.51685	706
1772.9	2852.7	14552	84841	0.5157	706
1773.7	2852.9	14216	84623	0.51714	706
1774.5	2852.1	14243	84222	0.51813	706
1774.2	2852.7	14257	85250	0.5154	706
3671.1	2687.8	904.24	9296.6	1.6097	259
3673.3	2688.1	862.63	9454.6	1.6006	259
3669.2	2690.2	877.76	9408.7	1.603	259
3671.7	2689	908.58	9323.8	1.6073	259
3671.4	2687.3	844.41	9215.2	1.621	259
3672.4	2684	877.93	9363.6	1.6065	259
3670.7	2687.4	868.79	9294.3	1.6127	259
3671.3	2687.6	793.41	9480.5	1.604	259
3672	2686.2	828.15	9245.7	1.6199	259
3672.6	2689.8	865.01	9542.5	1.5937	259
3671.7	2686.8	819.73	9017.4	1.6392	259
3673.1	2690.7	841.51	9236.7	1.6195	259
3174.2	6174.3	68873	15629	0.5593	38
3174.4	6173.5	67618	15953	0.5624	38
3174.6	6173.6	67944	16177	0.56056	38
3173.2	6174.3	68268	15730	0.56097	38
3174.3	6174.9	67911	15979	0.56133	38
3174.6	6173.8	68920	15869	0.55835	38
3175.7	6173.5	68849	16067	0.55793	38
3174.5	6174.7	67848	16008	0.56145	38
3174.3	6174.6	67696	16230	0.56121	38
3174.2	6174.7	68382	15703	0.56068	38
3173.6	6174.4	68877	15919	0.55833	38
3174	6175.1	68050	15791	0.5615	38
3176	6174.3	69137	15928	0.55744	38
3174.1	6174.1	68361	16005	0.55975	38
3174.5	6173.8	68405	15894	0.55997	38
3174.4	6174.3	68308	15867	0.56038	38
3174.7	6174.4	67777	15938	0.56192	38
3173.5	6172.4	68321	16174	0.55932	38
3174.4	6173.7	68477	16193	0.55874	38
4853.4	8419.2	11607	60123	0.60706	14
4853	8418.9	11591	59864	0.60822	14
4854.2	8418.7	11953	60253	0.60505	14
4853.8	8418.4	11756	59912	0.60732	14
4853.6	8418.6	11702	59792	0.60805	14
4854.3	8419.4	11634	60139	0.60687	14
4854.2	8419	11690	59998	0.60723	14
4853.8	8419.6	11670	60064	0.60703	14
4853.7	8419.2	11599	60014	0.60755	14
2414.8	5526.9	2473.4	15701	1.206	163
2420.7	5526.9	2358	16002	1.1999	163
494.65	6185.8	38873	49480	0.54697	152
494.11	6187	38750	49416	0.54755	152
494.43	6186.2	39027	49032	0.54789	152
494.14	6185.4	38435	49615	0.54791	152
493.89	6185.6	39012	49244	0.54727	152
493.6	6185.1	39147	49314	0.54664	152
493.5	6185.1	39019	49768	0.54563	152
494.44	6185.6	38849	49504	0.54697	152
493.16	6186.1	39107	49526	0.54611	152
494.02	6186.8	38882	49371	0.54728	152
494.48	6186.5	39172	49615	0.54564	152
494.21	6185	39109	49308	0.54678	152
493.9	6186.6	39248	49359	0.54619	152
494.27	6185.2	38950	50086	0.54487	152
493.94	6186.1	39047	49313	0.54695	152
494.1	6186	38366	49819	0.54749	152
494.33	6185.8	39253	50277	0.54336	152
494.87	6185.8	39379	49374	0.54574	152
493.96	6185.7	38897	49584	0.54658	152
493.54	6185.3	38739	49602	0.54701	152
493.87	6184.7	38728	49332	0.54788	152
494.15	6186.1	38410	49716	0.54768	152
493.33	6185.1	38776	50009	0.54564	152
494.81	6185.8	39212	49393	0.54619	152
494.27	6186.2	39059	49783	0.54547	152
494.15	6185.1	38999	49151	0.5476	152
493.8	6185.4	38539	49854	0.54685	152
4047.9	1752.2	5635.3	50256	0.68771	521
4047.6	1751.9	5643.4	50404	0.68675	521
4047.6	1752.8	5502.5	50030	0.68992	521
4046.6	1751.6	5617.6	50289	0.68761	521
4047.3	1752.2	5727	49860	0.68959	521
7376.6	7134.4	20919	25865	0.75167	344
7376.8	7135.7	20969	26242	0.74826	344
7375	7136.1	21237	25680	0.7506	344
7376.2	7134.7	21097	26321	0.74663	344
7375.4	7136.1	20761	25789	0.75356	344
7376.2	7135.4	20926	25816	0.75201	344
5186.5	4551.3	91164	4621.5	0.52532	312
5187.3	4550.5	91769	4658.4	0.52357	312
3059.9	8366	6407.8	62340	0.62008	196
3060	8366.7	6377.8	62859	0.61789	196
3061.1	8366.8	6315.1	62603	0.61931	196
3059.2	8366.2	6468.9	63386	0.61514	196
3061	8365.5	6441.2	63334	0.6155	196
3061.4	8366.3	6563.5	62991	0.61647	196
3060.7	8365	6391.3	62413	0.61983	196
3060.4	8365.9	6399	62543	0.6192	196
3060.7	8366	6468.7	62699	0.61819	196
7481.1	7291.1	53018	26803	0.57546	110
7480.8	7289.9	52666	26037	0.57954	110
7481.2	7292	52874	26612	0.57667	110
7480.4	7291.4	53143	26302	0.57682	110
7480.7	7292	52804	26499	0.57734	110
7481.4	7291.5	53306	26774	0.57453	110
7481.3	7291.6	52941	26451	0.57702	110
7480.6	7291.6	52609	26751	0.57713	110
7800.7	5799.7	47464	15370	0.6486	785
7800.8	5798	47359	15962	0.6461	785
7800.4	5796.8	47191	16039	0.64656	785
7800.5	5798.6	47238	15791	0.6476	785
7800.7	5798.3	46184	15883	0.6526	785
7800.7	5799.4	47049	15635	0.64938	785
3254.6	4262	64856	5414.7	0.61332	418
3253.1	4262	65110	5400.5	0.61228	418
3253.9	4260.5	65215	5300.3	0.61226	418
3253.5	4262.1	64966	5481.1	0.61255	418
3253.5	4261.7	65158	5187.9	0.61299	418
3254.4	4262.7	64910	5245.5	0.61383	418
3254.8	4260.7	65160	5230.3	0.6128	418
3253.3	4262	65017	5187	0.61361	418
7210.5	3942.8	23425	48888	0.6046	514
7210.3	3941.6	23564	48753	0.60458	514
7210.1	3943.5	23390	49616	0.60173	514
7211.1	3942.3	23729	49020	0.60278	514
7210.5	3942.6	23655	49873	0.59958	514
7210.7	3943	23593	50056	0.59909	514
7209.8	3942.8	23502	49551	0.60153	514
7210.9	3942.1	23995	49940	0.59793	514
194.99	3322.3	86049	5954.8	0.53601	556
194.21	3321.7	85321	5888.7	0.53834	556
194.72	3321.7	85575	5894.6	0.53757	556
194.98	3322	85526	5913.7	0.53766	556
193.65	3322.6	86406	5868.4	0.53522	556
194.12	3322.9	85500	5953.6	0.53762	556
194.94	3322.4	85754	5799.8	0.53733	556
6787.2	4707	5310.1	17273	1.0819	257
6789.8	4705.8	5124.1	17708	1.076	257
7227.1	3273.1	788.78	11595	1.461	803
7227.9	3269	812.95	11431	1.4693	803
7229.2	3271.8	834.89	11399	1.4699	803
7229.8	3273.7	822.87	11552	1.4615	803
7230	3272	766.38	11652	1.459	803
4.2853	9070.3	14520	20833	0.8647	609
4.7959	9067.9	14481	20601	0.86803	609
5.2184	9066.5	14206	20954	0.86707	609
4.2161	9067.8	13857	20384	0.87863	609
2.9793	9068.8	14142	20663	0.87147	609
3449	1219.1	6060.3	2.4602	2.088	445
3448.3	1223.2	5950.8	0.81376	2.1075	445
5473.8	9394.2	72973	85.59	0.60151	67
5473.6	9393.9	72279	87.691	0.60437	67
5473.9	9393.8	72386	88.904	0.60393	67
5474.3	9393.2	72448	75.273	0.60372	67
5475.2	9393.3	72942	63.337	0.60173	67
1661.9	897.63	80265	18493	0.51736	675
1662	896.84	79706	18441	0.51896	675
1662.5	896.86	79808	18583	0.51832	675
1662.7	896.61	80665	18477	0.51635	675
1661.7	897.35	80138	18737	0.51705	675
1661.4	896.89	80201	18137	0.51846	675
9337.9	8416.5	676.28	57271	0.6754	852
9339.4	8417.5	655.54	56499	0.68007	852
9339.6	8417.3	692.52	56386	0.68052	852
9338.8	8416	723.86	56880	0.6774	852
9338	8417.5	690.97	56841	0.67783	852
9338	8416.9	708.28	57156	0.67588	852
9338.4	8417.2	677.17	57430	0.67447	852
2595.2	5572.5	93310	2751.9	0.52457	129
2595.3	5573.1	93541	2674.7	0.52415	129
2595.7	5571.4	93125	2705.9	0.5252	129
2595.6	5572.4	93323	2736	0.52457	129
2595.2	5572.5	93596	2604.6	0.52419	129
6552	9390	7649.6	18985	0.99621	53
6552.1	9389.4	7579.6	18981	0.99761	53
6552.9	9390.2	7425.6	19187	0.99662	53
6551.6	9389.8	7541.9	19330	0.99181	53
6552.5	9390.5	7555.4	19131	0.99525	53
6552.1	9390.5	7495.4	19279	0.9936	53
6550.8	9391.3	7506.4	19092	0.9969	53
6550.2	9391.2	7582.9	19220	0.99308	53
6550.6	9390.9	7521.5	19222	0.99419	53
6551.5	9390.7	7451.9	19125	0.99729	53
6553.6	9390.2	7353.3	18898	1.0035	53
9592.6	5337.5	3304.2	7828.4	1.5409	57
9594.7	5337.8	3254.7	7738.7	1.5506	57
9593.3	5340.8	3314.5	7943.5	1.5323	57
9596.5	5339.4	3177.8	7976.4	1.5394	57
9594.7	5340.5	3348.9	7832.6	1.5375	57
9595.8	5337	3152.7	7930.1	1.5444	57
8422.3	8334.1	1379.5	98004	0.51573	497
8422.3	8335.1	1375	97674	0.5166	497
8422.3	8334.4	1316.2	97713	0.51665	497
8423.4	8334.7	1299.6	97850	0.51633	497
8422.5	8335.1	1265.9	97494	0.51735	497
8421.7	8335.1	1238.8	97848	0.5165	497
8423.5	8333.7	1264.9	97517	0.51729	497
8423.4	8333.8	1224.9	97319	0.51792	497
8423.5	8334.6	1231.9	97902	0.51637	497
8422.6	8334.6	1288.2	98261	0.5153	497
7890.2	7462.7	166.85	90443	0.54012	993
7890.5	7461.8	156.66	91026	0.53842	993
7891	7463	175.67	91712	0.53635	993
7890.6	7462.5	178.64	91161	0.53796	993
4258.6	5908.4	21875	14532	0.85209	479
4258.4	5907.6	21578	14709	0.85349	479
4259.6	5906.7	21709	14439	0.85513	479
4260	5908.1	21640	14657	0.85337	479
4257.4	5907.6	21729	14339	0.85608	479
4258.6	5906.4	21674	14388	0.85615	479
4259	5908.2	21738	14347	0.85588	479
4258.2	5908.2	21558	14737	0.8534	479
4259.8	5907.1	21729	14280	0.85678	479
4258.7	5908.9	21413	14700	0.85555	479
4258.7	5906.1	22054	14685	0.84822	479
4459.2	607.09	77239	3385.7	0.57259	704
4458.1	607.56	76411	3508.3	0.57511	704
4458.6	608.49	77398	3406	0.57195	704
860.82	8137.4	1607.5	73834	0.59193	816
859.81	8136.5	1564.3	73555	0.5932	816
860.88	8136.6	1620.9	73420	0.59351	816
7220	5592.1	79805	19130	0.51689	462
7220.6	5592.1	80649	19688	0.51327	462
4042.2	9792.3	60927	6445	0.62638	164
4042	9792.7	60365	6377.9	0.62932	164
4043.3	9791.7	61029	6483.9	0.62573	164
4303.9	2680.2	3598	63678	0.62682	223
4302.7	2681.4	3473.5	64120	0.62535	223
4302.6	2682.4	3670.1	63622	0.62675	223
4302.5	2679.6	3625.9	63317	0.62838	223
4302.5	2681.8	3487.8	63700	0.62723	223
4303.4	2679.9	3768.5	63204	0.62824	223
4303	2681.4	3718.6	63487	0.62715	223
4302.6	2680.4	3561.2	63051	0.62994	223
4302.7	2680.8	3706.5	63955	0.62504	223
4303.9	2681.9	3601.5	63814	0.62617	223
6965.2	686.46	10.47	45231	0.76438	531
6964.5	684.83	3.9644	45021	0.76621	531
6966.1	686.29	15.363	44607	0.76966	531
6965.4	685.33	5.2395	45077	0.76573	531
6965.4	686.12	10.213	44424	0.77129	531
6965.8	686.15	23.57	44646	0.76925	531
6966.3	686.6	9.336	44853	0.7676	531
6965.2	687.56	10.709	44804	0.76801	531
6965.6	685.74	3.834	44584	0.76996	531
6966.1	686.13	8.705	44327	0.77214	531
6966.3	685.54	6.8839	44720	0.76876	531
6964.3	684.59	13.948	44983	0.76645	531
6966.7	686.25	9.8343	44780	0.76822	531
6964.8	684.56	12.35	44898	0.76719	531
6965.5	687.39	5.4089	44867	0.76751	531
6965.5	685.62	13.996	44931	0.76689	531
6966	687.14	12.726	44610	0.76966	531
6965.3	685.97	7.6784	44862	0.76754	531
3944.1	6086.8	68131	30789	0.51693	552
3943.1	6086.2	68641	30708	0.51581	552
3943.9	6086.3	68476	31169	0.51505	552
6669.4	3757.3	23353	14758	0.83282	356
6669.2	3759	22855	14632	0.83971	356
6668.8	3758.6	23163	14693	0.83562	356
6668.7	3758.5	23226	14585	0.83612	356
6667.9	3757.8	23631	14725	0.83016	356
6668.1	3758.2	23320	14754	0.83322	356
6668	3758.6	23365	14694	0.83338	356
6667.7	3758.1	23433	14810	0.83139	356
6668	3758.6	23400	14729	0.83262	356
2902.7	5531.7	874	94328	0.52693	382
2902.4	5532.2	827.4	95261	0.52449	382
4979	5823.5	26777	44358	0.60959	617
4977.5	5823.4	26667	45006	0.60729	617
4977.9	5825.3	26652	44886	0.60787	617
6964.8	2566.5	11045	3312.8	1.3568	604
6965.8	2565.2	11155	3284.9	1.353	604
6961.7	2564.9	11331	3482.3	1.3358	604
7937.7	6935.8	225.27	2605.9	3.0556	102
7935.8	6941.6	251.64	2456.8	3.124	102
7934.4	6946.8	294.15	2593.1	3.0258	102
7938.8	6934.1	267.66	2442.7	3.1229	102
7936.2	6940.2	260.9	2660.2	3.0082	102
7937.7	6934.7	249.52	2483	3.1103	102
7938.4	6938.4	233.37	2546.1	3.0839	102
7938.6	6940.6	274.63	2396.6	3.1457	102
7941	6938.3	251.78	2538.1	3.0781	102
7939.7	6933.1	285.24	2553.4	3.0516	102
7940.5	6937.5	225.97	2584.7	3.0667	102
7941.8	6939.5	252.57	2451.1	3.1268	102
7942.3	6931.3	240.79	2508.3	3.1008	102
7932.2	6939.4	274.07	2460.6	3.109	102
5866.2	5519.5	225.81	4599.8	2.3404	543
5861.3	5526.7	210.66	4601.1	2.3438	543
5866.3	5524	245.86	4535.1	2.3514	543
5864.1	5524.3	197.47	4594.3	2.3487	543
5864	5521	257.02	4651.6	2.3206	543
5863.5	5519	253.02	4708.1	2.3083	543
6852.8	4574.8	37538	53561	0.53866	917
6852.9	4575.6	36666	54034	0.53985	917
7949.4	2274.1	1774.9	41669	0.78003	44
7950.4	2275.2	1682.7	41351	0.78374	44
7950.1	2274.7	1781.6	41885	0.77804	44
7949.3	2275	1729.8	41544	0.78156	44
7948.3	2272.3	1732.2	41025	0.78627	44
7950	2274.7	1773.7	41324	0.78316	44
7949	2275.2	1629.1	41311	0.78459	44
7949.5	2274.9	1741.3	41541	0.78149	44
7949.7	2272.9	1578.9	41721	0.78132	44
7949.5	2275.9	1653.4	41550	0.7822	44
7949.6	2274.8	1624.4	41820	0.78002	44
7947.2	2274.2	1783.3	41493	0.78154	44
1100.6	2410.2	96364	99.815	0.52347	851
1101.1	2410	96066	82.644	0.52433	851
1100.6	2410.6	95201	76.391	0.52672	851
1100	2410.5	95575	96.707	0.52564	851
1100.7	2410.5	95421	68.401	0.52614	851
1100.5	2410.9	95702	113.86	0.52524	851
1101.4	2411.1	95462	77.681	0.526	851
1100.7	2410.6	95470	95.799	0.52593	851
1100.8	2410.1	95729	81.192	0.52526	851
1100.7	2410.9	95338	83.428	0.52632	851
1100.9	2410.5	95540	61.971	0.52583	851
1101.3	2411.7	95702	93.513	0.52529	851
1101.5	2411.9	96272	79.215	0.52378	851
1101	2409.8	96182	52.185	0.5241	851
1101.8	2411.6	95406	80.897	0.52614	851
1100.9	2411.2	95500	109.45	0.52581	851
1526	6240.1	19147	6636.7	1.0125	115
1523.8	6241.9	19240	6566.6	1.0121	115
1525.7	6238.5	19227	6330.6	1.017	115
1526.2	6236.8	19475	6727.8	1.0044	115
1527.1	6239	19315	6582.8	1.0103	115
973.05	7455.7	54599	2201.7	0.68218	35
971.66	7455.3	54760	2250.6	0.68093	35
971.41	7455.3	54595	2164	0.68243	35
970.86	7454	54806	2341	0.68011	35
972.91	7455.1	53501	2337.8	0.68803	35
7613.9	9460.2	68483	30617	0.51646	760
7614.7	9459.7	67882	30473	0.51842	760
7614.5	9460	68328	30865	0.51622	760
7614.9	9459.2	68692	30486	0.51626	760
7614	9459.9	68726	30076	0.51724	760
7614.6	9459.5	68599	30333	0.5169	760
7614	9460.3	68721	30341	0.51656	760
6598.7	3890.1	1549.3	64234	0.6339	311
6599.4	3888.6	1487.4	64688	0.63201	311
6598.8	3889.5	1529.1	64172	0.63429	311
5395.9	2464.2	5207.5	2050.8	1.9083	354
5392.2	2464.4	5252.4	1949.3	1.9158	354
5393.2	2467.5	5135.2	1893.2	1.9393	354
5391.3	2466.6	5165.2	2053	1.9136	354
5391.1	2464.1	5346	1862.8	1.9149	354
5389.2	2464.1	5052.5	2009.4	1.9347	354
5395.7	2465.5	5079.3	1978.3	1.9353	354
5393.1	2466.7	5107.2	1905	1.9416	354
1497	8638.3	20736	7705.2	0.96406	310
1496.2	8637.8	20694	7822.8	0.96278	310
1495.7	8637.3	21034	7424.2	0.96377	310
1496.4	8638.1	20961	7672.3	0.96082	310
1496.5	8638.7	20762	7606	0.9653	310
1496.6	8639.6	21198	7674.1	0.95684	310
1496.4	8639.1	20870	7580.1	0.9639	310
1497.8	8638	21283	7594.5	0.95675	310
1497.3	8636.7	20979	7633.4	0.96117	310
1496.4	8637.3	21176	7373.9	0.96222	310
1498.7	8639.2	20833	7715.8	0.96224	310
1495.8	8639.3	21043	7737.8	0.95835	310
1497.8	8638.8	20982	7526.6	0.96291	310
1496.3	8637.2	21217	7649.5	0.95693	310
1496.5	8639.5	20934	7661.1	0.96146	310
1497.2	8638.8	20600	7675.2	0.96688	310
1497.4	8638.9	20846	7368.2	0.96793	310
1496.7	8640.3	20855	7862.9	0.9594	310
1496	8639.1	20984	7473.3	0.96379	310
1496	8638.6	20687	7629.3	0.96618	310
1497	8637.6	21294	7709.4	0.95466	310
1496.3	8637.6	21132	7659	0.95819	310
5213.1	9844.2	42994	615.94	0.77854	253
5212.7	9845.2	42278	690.03	0.78434	253
5213.1	9843.9	42345	646.44	0.78413	253
2621.6	3993.8	44746	5374	0.72622	232
2620.8	3993.5	45177	5620.3	0.72137	232
2621.1	3994.4	45389	5222.1	0.72269	232
2620.8	3992.8	45355	5327.8	0.72218	232
2619.2	3993.5	45216	5311.9	0.72329	232
2620.8	3994.1	45068	5298.2	0.72445	232
2620.7	3993.1	45291	5248.5	0.7232	232
323.36	5156.9	14973	79373	0.52931	361
323.68	5157.8	14547	78594	0.53273	361
324.69	5157	14746	79050	0.53086	361
324.87	5156.3	14605	79528	0.52991	361
324.79	5156.7	14654	79934	0.52864	361
323.54	5156.1	14727	78877	0.53141	361
322.68	5156.2	15046	79229	0.52951	361
4630.6	6925.1	9349.6	90431	0.5147	946
4629.7	6926.3	9255.2	90429	0.51495	946
4630.6	6925.7	9470.3	90353	0.51459	946
4630.1	6925.9	9536.4	90611	0.51376	946
4630.5	6926	9481.5	89953	0.51559	946
4629.6	6926	9376.7	90510	0.51443	946
4629.9	6925.8	9382.8	90423	0.51463	946
1114.5	7496.6	50068	28141	0.58136	160
1114.5	7495.1	50516	28467	0.57851	160
1115.3	7496.5	50439	28218	0.5797	160
1114.8	7496.5	50455	28511	0.57857	160
1115.3	7495.3	50872	28002	0.57891	160
1115.7	7495.9	50426	27987	0.58061	160
1115.5	7496.9	50022	27819	0.58274	160
1114.5	7495.6	50524	28069	0.57994	160
1115.8	7496.2	50569	28152	0.57947	160
1114.9	7497.3	50600	28197	0.57919	160
1115.1	7496.9	50805	28549	0.57715	160
1114.4	7497	51159	28106	0.57748	160
1114.1	7496.1	50412	28331	0.57939	160
1115.3	7496.6	50664	28277	0.57866	160
1115.1	7496.6	50644	28132	0.57926	160
1115.9	7496.8	50936	28127	0.57821	160
1113.5	7496.3	50527	28066	0.57994	160
1114.6	7496.1	50031	28312	0.58087	160
1115.2	7496.4	50870	27836	0.57953	160
1114.7	7497.5	50947	28455	0.57698	160
1114.6	7496.7	50850	27869	0.57947	160
1114.6	7496.3	49920	28181	0.58176	160
1115	7496.4	50567	28193	0.57933	160
1114.1	7496.1	50718	27774	0.58031	160
2162.8	5526.1	10028	88200	0.51875	570
2164	5525.8	10026	88507	0.51795	570
2163	5526.4	10002	89148	0.51633	570
2162.6	5526.1	10083	88385	0.51812	570
2163.6	5526.1	9963.8	88353	0.51852	570
5305.3	7200.9	29719	67741	0.52079	411
5304.7	7200.9	29881	67657	0.52058	411
5304.9	7201.6	29977	67742	0.5201	411
5305.2	7201.3	29642	67612	0.52134	411
9592.5	9248.8	8569.2	74094	0.56548	20
9593.3	9248.4	8259.2	74309	0.56581	20
9593.1	9249.1	8232.6	74368	0.5657	20
9593	9248.7	8218.4	73945	0.5672	20
9593.5	9249.6	8410.5	74324	0.56524	20
3993.1	2853.7	52507	3501.6	0.68699	326
3993.8	2854.3	52451	3556.7	0.68699	326
3995	2852.2	52457	3471.9	0.68747	326
7952.6	8063.3	1603.9	3604.1	2.2529	200
7951	8066.3	1620.7	3782.6	2.2118	200
7949.7	8071.2	1688.9	3685.9	2.2177	200
7952.9	8073.7	1717.4	3701.4	2.2086	200
9490.9	2412.1	71861	20634	0.53459	572
9491.5	2412.1	71670	20493	0.53555	572
9491.8	2410.3	70923	20502	0.5377	572
9491.5	2412.4	71682	20487	0.53553	572
9490.5	2411.7	71590	20463	0.53587	572
9491.4	2411.1	72384	20453	0.5336	572
9491.7	2412	71561	20561	0.53567	572
9491.2	2411.8	71703	20539	0.53532	572
9491.2	2412.6	71519	20521	0.53591	572
5770.5	9373.2	48891	23209	0.60549	290
5770.3	9373.8	48249	23065	0.60882	290
5769.7	9373.5	48818	23557	0.60434	290
5771.5	9373	49118	23438	0.60359	290
9597.6	9246.6	2654.5	10547	1.415	20
9599.1	9247.4	2559.2	10805	1.4064	20
9596	9249.1	2559.1	10934	1.3997	20
9599.3	9246.9	2445	10835	1.4108	20
9598.2	9245.3	2507	10788	1.41	20
9597.2	9248.7	2729.5	10998	1.3876	20
9598.2	9246.5	2623	10666	1.4104	20
9599.5	9245.4	2665.3	10878	1.3971	20
5058.4	8227.2	22815	74335	0.52162	995
5058.3	8226.7	22615	74015	0.52302	995
5059.2	8225.8	22557	74064	0.52305	995
5059	8226.6	22614	74187	0.52256	995
5058.2	8226.8	22526	74298	0.5225	995
5059.5	8227.4	23154	74544	0.52016	995
5059	8227.1	23357	74547	0.51961	995
7130.4	2064.3	19301	18258	0.83891	298
7128.4	2066.1	19221	18404	0.83818	298
7128.7	2065	19179	18382	0.8389	298
7129.3	2065.9	19256	18083	0.84139	298
7129.2	2065.2	19554	18303	0.83561	298
7127.1	2065.3	19263	18604	0.83551	298
7129	2065.9	19441	18303	0.83685	298
7128.4	2066.3	19343	18423	0.83661	298
7128	2064.4	19299	18209	0.83949	298
7128.3	2063.2	19287	18058	0.84131	298
6596.2	3892.3	4.6627	98936	0.51688	311
6595.1	3891.3	2.1137	99301	0.51594	311
6595.8	3892.5	7.5975	98451	0.51814	311
6595.2	3892.3	2.6913	98625	0.5177	311
6595.3	3892.1	8.9692	98676	0.51755	311
6595.6	3892.5	2.1037	98824	0.51718	311
6209.8	672.31	18363	3167.8	1.108	910
6209.8	672.98	18506	3122.9	1.1055	910
6209.4	671.92	18885	3124.5	1.0959	910
6210.2	673.19	18696	3219.4	1.0982	910
6210.2	673.88	18716	3133.7	1.0999	910
6925	9642.3	23072	49704	0.60267	781
6924.4	9642.2	22859	49763	0.60331	781
6924.1	9641	22783	49694	0.60392	781
6923.5	9642.2	23104	50370	0.5998	781
6923.8	9642.4	23217	49755	0.60186	781
6922.8	9642.4	22794	50313	0.60131	781
6924.1	9641.6	23205	49706	0.60212	781
2346.4	4928.6	1.9218	5193.4	2.2556	171
2349	4928	4.6397	5242.2	2.2445	171
2349.1	4924.7	5.9777	5005.6	2.2966	171
2348.3	4927.6	1.7004	5054.7	2.2864	171
2351	4926.7	0.96024	5163.3	2.2624	171
2350.9	4927.7	0	5249.6	2.244	171
7440.2	7699.5	6048.9	36730	0.78607	943
7440.3	7699.3	5900.2	37178	0.78333	943
7438.4	7698.1	5928	36355	0.79066	943
7437.9	7697.6	5796.9	36883	0.78698	943
7437.6	7699.3	5909.3	36699	0.78765	943
7438.6	7698.8	5947	36862	0.7858	943
1826.2	8292.5	43502	4122	0.74501	291
1826.1	8292.2	43623	4296.1	0.74272	291
1827.3	8292.5	43147	4217.4	0.74705	291
1826.1	8292.1	43878	4238.7	0.74118	291
1826.4	8293.6	43230	4234.9	0.74626	291
1826.3	8293.7	43452	4166.2	0.74505	291
1825.5	8292.5	43463	4118.2	0.74535	291
1826.7	8293.6	43340	4192.7	0.74573	291
4949.6	924.52	73400	25907	0.51593	598
4949	924.72	74172	26139	0.51334	598
4948.3	924.53	74331	25987	0.51332	598
4948	925.02	73288	26325	0.51513	598
4949	924.65	74300	26065	0.5132	598
6800	7800.7	2310.5	93706	0.52469	268
6799.6	7801.1	2260.6	93451	0.52553	268
6798.8	7800.6	2211.2	93485	0.52557	268
6207.2	676.22	38699	55185	0.53061	910
6207.1	676.02	39008	54657	0.53124	910
6207.5	675.62	38474	54980	0.53183	910
6206.6	676.15	38677	54352	0.53305	910
727.38	3687.2	44660	54178	0.51715	797
726.54	3688.1	44986	53917	0.51698	797
726.72	3687.6	45008	54072	0.51651	797
727.39	3687.5	45476	54701	0.51368	797
726.68	3687.8	45201	53778	0.51678	797
727.7	3688.2	44848	54280	0.51639	797
727.14	3688.2	44825	54282	0.51644	797
726.96	3688	45013	54305	0.5159	797
726.2	3687.3	45379	54029	0.51566	797
727.05	3688.3	44489	53684	0.5189	797
5410.5	2339.3	27.21	45824	0.75928	958
5411.3	2339.7	17.235	46046	0.75752	958
5410.9	2339	7.3306	45760	0.75997	958
5412.2	2339.4	16.629	45560	0.76156	958
5412.3	2338.7	17.963	45728	0.76015	958
5411.3	2338.5	12.227	45566	0.76154	958
5411.6	2339.5	20.268	46226	0.75603	958
5412.4	2337.7	11.453	46036	0.75766	958
5411.4	2337.9	18.968	45658	0.76073	958
5411.3	2339.1	14.194	45886	0.75887	958
5411.7	2338.1	19.423	45508	0.76198	958
5411.1	2339.2	12.009	45780	0.75977	958
5410.9	2339.1	26.833	45868	0.75892	958
6472.5	7852.4	9387.1	23165	0.90113	512
6472	7854	9329.7	23622	0.89565	512
6471.8	7852.9	9460.1	22865	0.90428	512
6470.9	7852.6	8886.5	22891	0.91205	512
6076.9	9014.5	23726	64363	0.54779	787
6074.8	9014.5	23351	63672	0.55114	787
5204.5	6799.1	89535	8287.7	0.51982	540
5204.2	6800.1	90450	8348.9	0.51725	540
2190.1	14.016	34721	20841	0.68974	517
2190.9	12.692	34567	20784	0.69106	517
2189.8	12.635	34566	21085	0.68919	517
2188.6	12.103	34683	21000	0.68899	517
2189.1	13.374	34399	20890	0.69144	517
2191.1	12.77	34807	20686	0.69017	517
2190.3	13.653	34869	21406	0.68536	517
2189.5	13.363	34297	20976	0.69155	517
[truncated: 25,642 more rows]
